# Supplementary material for: User-documented food consumption data from publicly available apps: an analysis of opportunities and challenges for nutrition research
Source: Nutr J. 2018 Jun 9;17:59. doi: 10.1186/s12937-018-0366-6 (PMC5994240; doi:10.1186/s12937-018-0366-6)
Supplement: Supplementary file 1 — Collected information from app stores and online resources. (XLSX 3032 kb) [file 12937_2018_366_MOESM1_ESM.xlsx]

## Sheet: Variables
Characteristics	Variable name	Description
Descriptive characteristics
App selection identifier	appSelectionId	The unique identifier of the selected app
Company name	company	The name of the company
Website	website	The url of the home page of the company or app
Working website	hasWebsite	Whether there is a reference to a working home page
Contact	hasContact	Whether there is contact information provided on the home page
Contact url	contactUrl	The url to the contact information
Platforms	platforms	The platforms the app supports
Paid services	paidServices	Whether the app requires or offer any additional paid services (e.g., upgrades, in app purchases)?
Medical devices	isMedical	Whether the app is considered a Medical device
Gplay App search Id	gPlayAppSearchID	The unique identifier of the searched app in the search results of the Google Play store (references appSearchId in GooglePlayAppSearch tab)
Glpay Name	gplayName	The name of the app in the Google Play Store
iTunes App search Id	iTunesAppSearchID	The unique identifier of the searched app in the search results of the iTunes store (references appSearchId in iTunesAppSearch tab)
iTunes Name	iTunesName	The name of the app in the iTunes Store
Scientific relevance characteristics
Contextual data categories	contextualDataCategories	The categories of the data parameters the app collects about users other than food intake data
Contextual data	contextualData	Data parameters the app collects about users other than food intake data
Interventional influences	interventionalInfluence	Whether the app contains behavioral intervention features that might have an direct influence on the recorded food intake behavior
Types of interventional influences	interventionalInfluenceType	The type of interventional influences the app contains that might have an direct influence on the recorded food intake behavior
Sensors	hasOwnSensors	Whether the app supports own external devices (exclusive devices of third party partner apps or health and fitness sensors)
Sensors type	sensorTypesOwn	The type of own external devices the app supports (exclusive devices of third party partner apps or health and fitness sensors)
Partner apps	hasPartnerTools	Whether the app exchanges data with partner apps
Partner app list	partnerTools	The partner apps the app exchanges data with
Aggregators	connectsToAggregators	Whether the app exchanges data with aggregators
Aggregator list	aggregators	The aggregators the app exchanges data with
Health & fitness sensors	connectsToSensors	Whether the app exchanges data with third party health and fitness sensors
Health & fitness sensor list	hfsensors	The health and fitness sensors the app exchanges data with
Food diary	isFoodDiary	Whether the app implements a food diary for collecting food consumption data
Dietary assessment method	dietaryAssessmentMethod	The dietary assessment method used by the app for collecting food consumption data
Food consumption inputs	consumptionWhatInputs	The type of food consumption data inputs supported
Precompiled food database	hasPrecompiledDB	Whether the food consumption logging is supported by selecting foods from precompiled databases
Food database compilation	databaseQuality	The official food database the apps use for calculating nutrition and energy estimations
User compiled databases	userCompiledDatabase	The type of user compiled databases the app generates for logging references
Nutrient/Energy estimation	consumptionWhatUnit	The unit or level of detail nutrient and energy consumption is estimated
Portion size	consumptionHowMuch	Whether the app collect portion size estimations
Method portion size	consumptionHowMuchMethods	The methods that was used to collect portion size estimations
Location	consumptionWhere	Whether the app collects information about where the consumptions took place
Occasion	consumptionOccation	Whether the app collects information about the occasion or event of the consumptions
Legal and ethical governance characteristics
Terms & conditions	hasTermsOfUse	Whether the app provides a terms of use document
Terms & conditions url	termsOfUse	The url to the terms and condition statement
Privacy statement	hasPrivacyPolicy	Whether the app provides a privacy policy document
Privacy statement url	privacyPolicy	The url to the privacy statement
Ownership	ownerShips	The parties who hold the ownership of the user generated data (User content)
Usage license vendor	dataUsageVendor	Whether the app vendor retains the right to access and exploit the user generated data (publish, distribute, publicly display)
Personally identifiable information collection	collectsPersonalInformation	Whether the app collects personal identifiable information (e.g., during registration)
Type personally identifiable information	personalInformation	The types of personal identifiable information does the app collect
Public profile	publicProfile	Whether the app creates a public profile of the users personal data
Privacy settings public profile	privacyPublicProfile	Whether the is user able to configure the privacy settings for his or her public profile
Cookies	cookies	Whether the homepage/website of the app stores cookies on a user’s computer
Web Beacons	webBeacons	Whether the homepage/website of the app stores web beacons on a user’s computer
PII data sharing affiliates	dataSharing	Whether the collected personal identifiable data will be shared with affiliated third parties (confidentiality agreements)
PII data sharing non affiliates	dataSharingAnybody	Whether the collected personal identifiable data will be shared with unaffiliated third parties (without confidentiality agreements)
Data Storage	dataStorage	The location where the system stores the data it collects
Data deletion	dataDeletion	Whether the user is able to delete or ask for deletion of his or her personal identifiable information (e.g., after account termination)
Usage Analytics	usageAnalytics	Whether the homepage/website of the app uses third-parties for advertising and usage analytics
Data management characteristics
Data export	isDataAccessible	Whether the data collected by the app is exportable directly via the apps infrastructure (not via integrated aggregators)
Access method	accessType	The type of data export
Data format	dataFormat	What type of third parties systems does the app exchange data with
Descriptive characteristics of the searched apps in the AppStores
App search Id	appSearchId	The unique identifier of the searched app in the search results
appStoreId	appStoreId	The unique identifier of the app in the iTunes Store
name	name	The name of the app in the iTunes Store
description	description	The descrption of the app as in the iTunes Store
userRatingCount	userRatingCount	The number of users who rated the app in the iTunes Store
userRating	userRating	The mean user rating of the app in the iTunes Store (scale 1-5)
languages	languages	The languages the IOS app supports
supportedDevices	supportedDevices	The IOS devices the app supports
screenshotUrls	screenshotUrls	The urls to the screenshots of the app in the iTunes Store
releaseDate	releaseDate	The date the app has been resleased in the iTunes Store
genre	genre	The genre of the app assigned in the iTunes Store
minimumVersion	minimumVersion	The minimum IOS version required for the app
appVersion	appVersion	The current version of the IOS app in the iTunes Store
price	price	The price of the IOS app in the iTunes Store
installUrl	installUrl	The URL in the iTunes Store to download the app
icon	icon	The URL to the icon in the iTunes Store
createdAt	createdAt	The date the app has been searched on iTunes and registered
Website	Website	The url of the home page of the company or app
App Search Inclusion Criteria Values
User rating larger 2	rating>2	Whether the user rating is larger than 2
User rating larger 2 and rating count > 9	rating>2ANDratingCount>9	Whether the user rating is larger than 2 and the user rating count larger than 9
Intake app	isIntakeApp	Whether the app collects food consumption data
User rating larger 2 and rating count > 9 and intake app	rating>2ANDratingCount>9ANDIntakeApp	Whether the user rating is larger than 2 and the user rating count larger than 9 and the app a intake app
is english	isEnglish	Whether the apps supports the english language
App selection	isAppSelection	Wether the app has been selected for further investigation
App selection Id	appSelectionId	The unique identifier of the searched app in the search results (references the selected app in the "AppSelection" tab

## Sheet: AppSelection
appSelectionId	company	website	hasWebsite	hasContact	contactUrl	supportedPlatforms	paidServices	isMedical	gPlayAppSearchID	gplayName	iTunesAppSearchID	iTunesName	contextualDataCategories	contextualData	interventionalInfluence	interventionalInfluenceType	hasOwnSensors	sensorTypesOwn	hasPartnerTools	partnerTools	connectsToAggregators	aggregators	connectsToSensors	hfsensors	isFoodDiary	dietaryAssessmentMethod	consumptionWhatInputs	hasPrecompiledDB	databaseQuality	userCompiledDatabase	consumptionWhatUnit	consumptionHowMuch	consumptionHowMuchMethods	consumptionWhere	consumptionOccation	hasTermsOfUse	termsOfUse	hasPrivacyPolicy	privacyPolicy	ownerShips	dataUsageVendor	collectsPersonalInformation	personalInformation	publicProfile	privacyPublicProfile	cookies	webBeacons	dataSharing	dataSharingAnybody
572730f519e32d8b4edc094b	MyFitnessPal.com	www.myfitnesspal.com/iphone	Yes	Yes	www.myfitnesspal.com/welcome/contact_us	Android, IOS, Windows Phone	Yes	No	58060d849597478d06255189	Calorie Counter - MyFitnessPal	58029f7f5556277f0e9f7f78	Calorie Counter & Diet Tracker by MyFitnessPal	Motivation, Physical activity	Steps, Nutrition goals , Posts, Comments, Food preferences	Yes	Personal feedback, Challanges, Rewards, Reminders/Notifications, Advices	No		Yes	Record, Fitbit, UP by Jawbone - Track with UP Move‚Ñ¢, UP24‚Ñ¢, Lifesum - Healthier eating, better living, Health Mate - Steps tracker & Life coach by Withings, Twitter, Facebook, SmartPlate (Indiegogo scam?), Kiqplan, your complete health & fitness trainer	TRUE	HealthKit, Healthgraph, GoogleFit, Human Api, Validic	TRUE	Misfit, UP¬Æ ‚Äì Smart Coach for Health, Garmin Connect‚Ñ¢ Mobile, Record by Under Armour, connects with UA HealthBox, Health Mate - Steps tracker & Life coach, Fitbit	TRUE	Food Diary	Barcode scanning, Database input, Custom input, Recipes, Restaurant dishes, Generic input, Labeled or packaged food products , Favorite eaten foods	TRUE		Favorite eaten foods	Micro nutrients, Product, Macro nutrients, Recipe, Carbohydrates, Calorie, Protein	Yes	Standard serving sizes, Recipe	No	No	Yes	account.underarmour.com/terms-and-conditions?locale=en_US	Yes	account.underarmour.com/privacy	User	Yes	Yes	Location, Date of birth, Email address, Username and or password, Name, Address, Interactions, Additional data	Yes	Yes	Yes	Yes	Yes	With Consent
5727a92f43c065a522514cc6	FatSecret	www.fatsecret.com	Yes	Yes	www.fatsecret.com/Default.aspx?pa=cu	IOS, Android, Windows Phone, Watch OS, Blackberry OS	No	No	58060d849597478d0625518a	Calorie Counter by FatSecret	58029f7f5556277f0e9f7f7b	Calorie Counter by FatSecret	Motivation, Health, Physical activity	Body weight, Excercise, Weight goals, Nutrition goals	Yes	Connected users, Coaching, Advices, Personal feedback, Challanges	No		No	Calorie Counter -FDDB Ext. Pro (website not english)	TRUE	HealthKit, Fitnesssyncer, GoogleFit, Human Api, Validic	FALSE		TRUE	Food Diary	Food images, Human food image recognition, Barcode scanning, Database input, Recipes, Custom input, Generic input, Labeled or packaged food products	TRUE			Calorie, No information	Yes	Standard serving sizes	No	No	Yes	www.fatsecret.com/Default.aspx?pa=tnc	Yes	www.fatsecret.com/Default.aspx?pa=priv	User	Yes	Yes		Yes	No Information	Yes	Yes	Yes	With Consent
5727aa5943c065a522514cc7	Nutrino Health Ltd	www.nutrino.co	Yes	Yes	nutrino.co/#/	IOS, Android	Yes	No			58029f7f5556277f0e9f8014	FoodPrint‚Ñ¢ Diet by Nutrino	Motivation, Health, Physical activity	Diet plans, Food preferences , excersie, Body weight, Activity level, Excercise, Muscle building goals, Weight goals, Nutrition goals , Fitness goals, Stress level, Sleep, Health goals	Yes	Advices	No		Yes	Fitbit, Health Mate - Steps tracker & Life coach by Withings, UP by Jawbone - Track with UP Move‚Ñ¢, UP24‚Ñ¢	TRUE	Healthgraph	TRUE	UP¬Æ ‚Äì Smart Coach for Health, Health Mate - Steps tracker & Life coach, Fitbit	TRUE	Food Diary	Recipes, Water, Diet plans, Restaurant dishes, Database input	TRUE			Calorie, Macro nutrients, Micro nutrients, Carbohydrates, Protein, Water volume	No Information		No	No	Yes	nutrino.co/terms-of-use/	Yes	nutrino.co/privacy-policy/	No information	No Information	Yes	Address, Email address, Phonenumber, Health data	No Information		Yes	No Information	Yes	No Information
5727acc37e09d6322999e758	MyNetDiary Inc.	www.mynetdiary.com	Yes	Yes	www.mynetdiary.com/contactUs.html	IOS, Android	No	No	58060ecc9597478d06255276	Diabetes & Diet Tracker			Motivation, Health, Physical activity	Medications, Body weight, Steps, Excercise, Symptoms, Sleep, Diet plans, Body measurements	Yes	Reminders/Notifications, Personal feedback, Advices	No		Yes	Calorie/KJ Counter and Food Diary by MyNetDiary - for Diet and Weight Loss, Fitbit, UP by Jawbone - Track with UP Move‚Ñ¢, UP24‚Ñ¢, Health Mate - Steps tracker & Life coach by Withings	TRUE	HealthKit	TRUE	UP¬Æ ‚Äì Smart Coach for Health, Fitbit	TRUE	Food Diary	Database input, Barcode scanning, Custom input, Generic input, Labeled or packaged food products , Water, Favorite eaten foods	TRUE		Favorite eaten foods	Insulin level, Water volume, Carbohydrates	Yes	Standard serving sizes	No	No	Yes	www.mynetdiary.com/terms.html	Yes	www.mynetdiary.com/privacy.html	No information	Yes	Yes	Name, Email address, Gender, Date of birth, Physical characteristics, Image	No Information		Yes	No Information	With Consent	With Consent
57284f36ec5826ac33c8ccec	Lifesum AB	www.lifesum.com	Yes	Yes	old.lifesum.com/help/contact	IOS, Android, Android Wear, Watch OS	Yes	No	58060d849597478d06255190	Lifesum - The Health Movement	58029f7f5556277f0e9f7f4d	Lifesum - Healthier eating better living	Motivation, Health, Physical activity	Excercise, Food preferences , Nutrition goals , BMI, Body weight, Body measurements	Yes	Coaching, Personal feedback, Advices, Progress displays, Connected users	No		Yes	Calorie Counter & Diet Tracker by MyFitnessPal, UP by Jawbone - Track with UP Move‚Ñ¢, UP24‚Ñ¢, Health Mate - Steps tracker & Life coach by Withings, Fitbit	TRUE	HealthKit, Healthgraph, GoogleFit, S Health	TRUE	UP¬Æ ‚Äì Smart Coach for Health, Health Mate - Steps tracker & Life coach, Fitbit	TRUE	Food Diary	Barcode scanning, Favorite eaten foods, Recently eaten foods input, Frequently eaten foods, Custom input, Water, Database input, Recipes, Generic input, Labeled or packaged food products	TRUE		Favorite eaten foods, Recently eaten foods input, Frequently eaten foods	Food score, Food, Product, Calorie, Water volume	Yes	Standard serving sizes	No	No	Yes	www.lifesum.com/terms	Yes	www.lifesum.com/terms	User	Yes	Yes	Email address, Username and or password	No Information		Yes	No Information	No Information	No Information
57286997ec5826ac33c8cd06	Fitbit, Inc.	www.fitbit.com/	Yes	Yes	www.fitbit.com/nl/about#company-contact	IOS, Android	Yes	No	58060d849597478d062551a8	Fitbit	58029f7f5556277f0e9f7fc5	Fitbit	Motivation, Location, Health, Physical activity	Steps, Sleep, Excercise, GPS data, Heart rate, Weight goals, Nutrition goals , Fitness goals, Sleep goal, Posts, Body weight, Body composition, Activity	Yes	Challanges, Connected users, Reminders/Notifications, Reminders/Notifications	Yes	Heart rate monitor, Accelerometer, GPS unit, Smart body scale	Yes	Sugar Sense - Diabetes App, Blood Sugar Control, and Carb Counter, Calorie Counter & Diet Tracker by MyFitnessPal, Calorie/KJ Counter and Food Diary by MyNetDiary - for Diet and Weight Loss, Lose It! ‚Äì Weight Loss Program and Calorie Counter, Superbody, HealthWatch 360, HungryBot, My Diet Diary Calorie Counter App, Diabetes Tracker with Blood Glucose/Carb Log by MyNetDiary, Weight Loss Diet & C…	FALSE		TRUE	Health Mate - Steps tracker & Life coach	TRUE	Food Diary	Barcode scanning, Database input, Generic input, Labeled or packaged food products	TRUE			Calorie, Macro nutrients, Micro nutrients	Yes	No information	Yes	No	Yes	www.fitbit.com/nl/terms	Yes	www.fitbit.com/nl/legal/privacy	No information	Yes	Yes	Name, Email address, Gender, Date of birth, Image	Yes	No Information	Yes	Yes	Yes	No
573044405b7a524a61eb624b	InspiredApps	www.mydietcoachapp.com/	Yes	Yes	www.mydietcoachapp.com/contact-us	IOS, Android	Yes	No	58060ecc9597478d06255202	My Diet Coach - Weight Loss	58029f7f5556277f0e9f7ffc	My Diet Coach - Motivating weight loss for women smart diet tracker & calorie counter - FREE	Motivation, Health, Uncategorized, Uncategorized	Body weight, BMI, Body image, Nutrition goals , Weight goals, Posts	Yes	Reminders/Notifications, Challanges, Rewards, Advices, Social support, Reminders/Notifications	No		No		TRUE	HealthKit	FALSE		TRUE	Food Diary	Water, Energy, Nutrient/Energy input, Nutrient/Energy input	FALSE			Water volume, Calorie	Yes	Volume estimation	No	No	Yes	www.mydietcoachapp.com/terms-of-use	Yes	www.mydietcoachapp.com/privacy-policy	No information	No Information	Yes	Registration, Financial information, Username and or password, Email address, Address, Date of birth	Yes	Yes	Yes	No Information	Yes	With Consent
5730488c5b7a524a61eb624d	Everyday Health, Inc.	www.jillianmichaels.com/	Yes	Yes	www.jillianmichaels.com/fit/contact-us	IOS, Android	Yes	No	58060ecc9597478d06255406	Jillian Michaels Slim-Down	58029f7f5556277f0e9f7f98	Jillian Michaels Slim-Down: Weight Loss Diet Fitness Workout & Exercise Solution	Motivation, Health, Physical activity	Excercise, Body weight, Posts, Diet plans	Yes	Social support, Advices, Coaching	No		No		FALSE		FALSE		TRUE	Food Diary	Barcode scanning, Labeled or packaged food products	FALSE			No information, Calorie	No Information		No	No	Yes	www.jillianmichaels.com/fit/terms-of-use	Yes	www.jillianmichaels.com/fit/privacy-policy	User	Yes	Yes	Email address, Username and or password, Health data, Date of birth, Demographics, Financial information	Yes	Yes	Yes	Yes	Yes	With Consent
57304a5f5b7a524a61eb624e	MyNetDiary Inc.	www.mynetdiary.com/iPhone.html	Yes	Yes	www.mynetdiary.com/contactUs.html	Android, IOS, Watch OS	Yes	No	58060d849597478d0625518e	MyNetDiary - Calorie/KJ Counter and Food Diary	58029f7f5556277f0e9f7f4e	MyNetDiary - Calorie/KJ Counter and Food Diary	Motivation, Health, Physical activity	Excercise, Activity, Body weight, Nutrition goals , Food preferences , Weight goals	Yes	Personal feedback, Reminders/Notifications, Advices	No		Yes	Health Mate - Steps tracker & Life coach by Withings, Fitbit, UP by Jawbone - Track with UP Move‚Ñ¢, UP24‚Ñ¢, Twitter, Diabetes Tracker with Blood Glucose/Carb Log by MyNetDiary	FALSE		TRUE	UP¬Æ ‚Äì Smart Coach for Health, Health Mate - Steps tracker & Life coach, Fitbit	TRUE	Food Diary	Database input, Barcode scanning, Custom input, Generic input, Labeled or packaged food products	TRUE			Micro nutrients, Macro nutrients, Food, Product, Calorie, Food score	Yes	Standard serving sizes	No	No	Yes	www.mynetdiary.com/terms.html	Yes	www.mynetdiary.com/privacy.html	No information	Yes	Yes	Name, Gender, Physical characteristics, Email address, Date of birth, Image	No Information		Yes	No Information	With Consent	With Consent
57304dca5b7a524a61eb624f	About, Inc	www.caloriecount.com	Yes	Yes	www.caloriecount.com/cc/contact.php	IOS, Android, Blackberry OS	Yes	No	58060d849597478d062551a7	Calorie Counter and Diet Tracker by Calorie Count	58029f7f5556277f0e9f7f82	Calorie Counter and Diet Tracker by Calorie Count	Motivation, Health, Physical activity	Food preferences , Posts, Activity, Body weight, Nutrition goals , Notes	Yes	Social support, Connected users	No		No		FALSE		FALSE		TRUE	Food Diary	Barcode scanning, Database input, Favorite eaten foods, Custom input, Voice , Water, Generic input, Labeled or packaged food products , Recently eaten foods input	TRUE		Favorite eaten foods, Recently eaten foods input	Macro nutrients, Calorie, Water volume	Yes	Weight estimation	No	No	No		Yes	azumio.com/page/privacypolicy	No information	No Information	Yes	Name, Email address, Phonenumber	No Information		Yes		Yes	No Information
5730531f5b7a524a61eb6251	Azumio Inc.	www.azumio.com/argus	Yes	Yes	support.azumio.com/	Android, IOS	Yes	No	58060d849597478d062551d8	Argus Health & Calorie Counter	58029f7f5556277f0e9f8023	Argus Calorie Counter Diet Activity Step Tracker	Health, Physical activity	Sleep, Steps, Heart rate, Activity	Yes	Allowance badge, Challanges, Connected users, Advices	No		No		TRUE	HealthKit, Human Api	FALSE		TRUE	Food Diary	Barcode scanning, Water, Database input, Generic input, Labeled or packaged food products	TRUE			No information, Calorie, Water volume	No Information		No	No	No		Yes	azumio.com/page/privacypolicy	User	Yes	Yes	Optional registration, Health data, Username and or password	No Information		Yes	No Information	Yes	No Information
5730562e5b7a524a61eb6252	MedHelp	www.medhelp.org/	Yes	Yes	medhelp.zendesk.com/hc/en-us/requests/new	IOS, Android	Yes	No	58060d849597478d062551a6	My Diet Diary Calorie Counter	58029f7f5556277f0e9f7fa6	My Diet Diary Calorie Counter App	Motivation, Health, Physical activity	Excercise, Body weight, Cholesterol , Nutrition goals , Weight goals	Yes	Reminders/Notifications, Social support, Advices, Reminders/Notifications	No		Yes	UP by Jawbone - Track with UP Move‚Ñ¢, UP24‚Ñ¢, Fitbit, Health Mate - Steps tracker & Life coach by Withings	FALSE		TRUE	Misfit, UP¬Æ ‚Äì Smart Coach for Health, Fitbit	TRUE	Food Diary	Database input, Custom input, Recipes, Generic input	TRUE			Food, Calorie, Macro nutrients, Micro nutrients, Recipe	Yes	Standard serving sizes, Recipe	No	No	Yes	www.medhelp.org/legal/terms_of_use	Yes	www.medhelp.org/legal/privacy_policy	User	Yes	Yes	Name, Demographics, Date of birth, Health data, Postcode	Yes	No Information	Yes	Yes	Yes	No Information
57305ab15b7a524a61eb6253	Demand Media, Inc.	www.livestrong.com/mobile-apps/	Yes	Yes	www.livestrong.com/contact-us/	Android, IOS, Watch OS	Yes	No	58060d849597478d0625518c	MyPlate Calorie Tracker	58029f7f5556277f0e9f7fdf	MyPlate Calorie Tracker	Motivation, Physical activity	Excercise, Nutrition goals , Posts, Comments	Yes	Reminders/Notifications, Social support, Advices	No		Yes	Health Mate - Steps tracker & Life coach by Withings	TRUE	HealthKit	TRUE	Health Mate - Steps tracker & Life coach	TRUE	Food Diary	Recuring food method, Barcode scanning, Database input, Custom input, Generic input, Labeled or packaged food products	TRUE			Food, Product, Macro nutrients, Carbohydrates, Calorie, Protein	Yes	Standard serving sizes	No	No	Yes	www.livestrong.com/terms/	Yes	www.livestrong.com/privacy-policy/	User	Yes	Yes	Postcode, Name, Username and or password, Gender, Health data, Physical characteristics	Yes	Yes	Yes	Yes	Yes	No Information
573081de5b7a524a61eb6268	NutraTech Ltd	www.nutracheck.co.uk	Yes	Yes	www.nutracheck.co.uk/Help?section=contact&type=diary&qid=0&submenu=diary	IOS, Android	Yes	No	58060d849597478d0625519f	Calorie Counter +	58029f7f5556277f0e9f7fb8	Calorie Counter +	Health, Physical activity	Steps, Body weight, Posts	Yes	Connected users, Social support	No		Yes	Fitbit	TRUE	HealthKit	TRUE	Fitbit	TRUE	Food Diary	Barcode scanning, Restaurant dishes, Database input, Generic input, Labeled or packaged food products	TRUE			Calorie	Yes	Weight estimation, Standard serving sizes	No	No	No		Yes	www.nutracheck.co.uk/Popups/PrivacyPolicy	No information	No Information	Yes	Name, Phonenumber, Address, Financial information, Registration	No Information		Yes	No Information	Yes	No Information
57308c0fd32b60783531707c	NutraTech Ltd	www.dietplan.co.uk/	Yes	Yes	www.dietplan.co.uk/HelpOnHand/Home	IOS, Android	Yes	No	58060ecc9597478d0625540d	Diet Plan	58029f7f5556277f0e9f802c	Diet Plan	Motivation, Health, Physical activity	Steps, Diet plans, Food preferences , Emotions, Weight goals, Body weight, Excercise, Posts, BMI	Yes	Challanges, Connected users	No		No		FALSE		FALSE		TRUE	Food Diary	Database input, Custom input, Barcode scanning, Recipes, Water, Restaurant dishes, Diet plans, Generic input, Labeled or packaged food products	TRUE			Recipe, Food photo, Product, Calorie, Water volume	Yes	Weight estimation, Standard serving sizes	No	Yes	Yes	www.dietplan.co.uk/Terms	Yes	www.dietplan.co.uk/Privacy	No information	No Information	Yes	Home address, Phonenumber, Email address	No Information		Yes	No	Yes	With Consent
573095c6d32b607835317085	Fenlander Software Solutions Ltd	www.ultimatevaluediary.com	Yes	Yes	ultimatevaluediary.freshdesk.com/support/tickets/new	IOS, Android	Yes	No	58060ecc9597478d062553f3	Ultimate Food Value Diary	58029f7f5556277f0e9f7fd3	Ultimate Food Value Diary Plus - Diet & Weight Tracker	Health, Physical activity	Posts, Notes, Excercise, Body weight, Body measurements, Body composition	Yes	Social support, Reminders/Notifications, Allowance badge	No		Yes	UP by Jawbone - Track with UP Move‚Ñ¢, UP24‚Ñ¢, Fitbit	TRUE	HealthKit, GoogleFit	TRUE	UP¬Æ ‚Äì Smart Coach for Health, Fitbit	TRUE	Food Diary	Barcode scanning, Database input, Frequently eaten foods, Recently eaten foods input, Generic input, Labeled or packaged food products	TRUE		Recently eaten foods input, Frequently eaten foods	Macro nutrients, Food score	Yes	Weight estimation	No	No	Yes	www.ultimatevaluediary.com/privacy-policy-eula/#toc-1	Yes	www.ultimatevaluediary.com/privacy-policy-eula/#toc-0	No information	No Information	No				Yes	Yes
57309d74d32b60783531708d	12 Labs	www.GetApplause.com	Yes	No		IOS, Android	Yes	No	58060ecc9597478d0625529c	Lose Weight with Applause	58029f7f5556277f0e9f7fe9	Lose weight with Applause	Motivation, Health, Physical activity	Fitness plan, Diet plans, Excercise, Body weight, Emotions, Motivation, Steps, Posts, Comments	Yes	Social support, Reminders/Notifications, Coaching, Connected users, Advices, Personal feedback	No		No		FALSE		FALSE		TRUE	Food Diary	Water	FALSE			Water volume, Calorie	Yes	Volume estimation	Yes	No	No		No		No information		No Information		No Information	No Information	No Information	No Information
5734907033c295cd4574b8ca	SkyGazer Labs Ltd	www.skygazerlabs.com/mysymptoms	Yes	Yes	skygazerlabs.com/wp/support/	Android, IOS	No	No	58060ecc9597478d0625530e	mySymptoms Food Diary	58029f7f5556277f0e9f7f9d	mySymptoms Food & Symptom Tracker	Motivation, Health, Physical activity	Stress level, Excercise, Medications, Activity, Notes, Symptoms, IBS symptoms, Sleep	No		No		No		FALSE		FALSE		TRUE	Food Diary	Custom input	FALSE			Food	No		No	No	Yes	skygazerlabs.com/wp/terms/	Yes	skygazerlabs.com/wp/privacy/	User	Yes	Yes	Email address	No Information		No Information	No Information	No Information	No Information
5734920633c295cd4574b8cc	Wellness Foundry	www.meallogger.com	Yes	Yes	www.meallogger.com/contact-us	Android, IOS	Yes	No	58060ecc9597478d062553fe	MealLogger-Photo Food Journal	58029f7f5556277f0e9f7f77	MealLogger	Motivation, Uncategorized, Uncategorized, Uncategorized, Uncategorized	Notes, Posts, Diet plans, Nutrition goals	Yes	Advices, Connected users, Coaching	No		Yes	Fitbit	TRUE	Healthgraph	TRUE	Fitbit	TRUE	Food Diary	Food images	FALSE			Food photo, Food description	Yes	Standard serving sizes	No	No	Yes	www.meallogger.com/eula	Yes	www.meallogger.com/privacy	User	Yes	Yes		Yes	No Information	Yes	Yes	Yes	With Consent
5735971f33c295cd4574b8cf	Alberto Portela	www.dietassistantapp.com	Yes	Yes	dietassistantapp.com/	IOS, Android	Yes	No	58060ecc9597478d06255237	Diet Assistant - Weight Loss ‚òÖ	58029f7f5556277f0e9f8017	Diet Assistant - Weight loss	Motivation, Health	Diet plans, Body weight, BMI, Weight goals	Yes	Advices, Reminders/Notifications	No		Yes	Twitter, Facebook, Google+ ‚Äì interests, communities, discovery	FALSE		FALSE		TRUE	Food Diary	Shopping list (consumption), Diet plans, Custom input	FALSE			No information, Protein	No		No	No	No		No		No information		No Information		No Information	No Information	No Information	No Information
57359ade33c295cd4574b8d1	FitNow	www.loseit.com	Yes	Yes	support.loseit.com/	IOS, Android	Yes	No	58060d849597478d06255193	Lose It!	58029f7f5556277f0e9f7f57	Lose It! ‚Äì Weight Loss Program and Calorie Counter	Motivation, Health, Physical activity	Notes, Steps, Body weight, Excercise, Nutrition goals , Diet plans, Weight goals, Fitness goals, Health goals	Yes	Social support, Challanges	No		Yes	Health Mate - Steps tracker & Life coach by Withings, Fitbit, UP by Jawbone - Track with UP Move‚Ñ¢, UP24‚Ñ¢, Twitter, Facebook, Rise - Nutrition & Weight Loss Coach	TRUE	HealthKit, Healthgraph, GoogleFit	TRUE	Misfit, UP¬Æ ‚Äì Smart Coach for Health, Health Mate - Steps tracker & Life coach, Fitbit	TRUE	Food Diary	Database input, Barcode scanning, Recipes, Generic input, Labeled or packaged food products	TRUE			Food, Macro nutrients, Micro nutrients, Calorie, Product, Carbohydrates, Protein	Yes	Standard serving sizes	No	No	Yes	www.loseit.com/terms/	Yes	www.loseit.com/privacy/	User	Yes	Yes	Name, Email address, Username and or password, Gender, Date of birth, Physical characteristics, Additional data, Financial information	Yes	Yes	Yes	Yes	Yes	With Consent
57359c0633c295cd4574b8d2	Internet Brands, Inc.	www.fitday.com	Yes	No		IOS, Windows, Android	Yes	No			5803d5b980ec6b3e0c0ac790	FitDay - Free Diet and Weight Loss Journal	Motivation, Health, Physical activity	Excercise, Activity, Body weight, Weight goals, Diet plans, Notes, Food preferences , Posts	No		No		No		FALSE		FALSE		TRUE	Food Diary	Database input, Custom input, Favorite eaten foods, Food images, Food log reminder, Generic input, Frequently eaten foods	TRUE	USDA	Favorite eaten foods, Frequently eaten foods	Macro nutrients, Micro nutrients, Calorie, Carbohydrates, Protein	Yes	Standard serving sizes	No	No	Yes	www.internetbrands.com/ib/terms/travel?site=www.fitday.com	Yes	www.internetbrands.com/ib/privacy/travel?site=www.fitday.com	User	Yes	Yes		No Information		Yes	Yes	Yes	With Consent
57359ec633c295cd4574b8d4	Monash University	www.med.monash.edu/cecs/gastro/fodmap/iphone-app.html	Yes	Yes	www.med.monash.edu.au/contact.html	IOS, Android	No	No	58060ecc9597478d06255259	The Monash Uni Low FODMAP Diet	5803d5ba80ec6b3e0c0ac866	The Monash University Low FODMAP Diet	Motivation, Health	Symptoms, IBS symptoms, Diet plans, Food preferences	Yes	Challanges	No		No		FALSE		FALSE		TRUE	Food Diary	Recipes, Labeled or packaged food products , Diet plans	FALSE			Ingredients, Macro nutrients, Food, Food score, Calorie, Recipe	Yes	Standard serving sizes, Recipe	No	No	No		No				No Information		No Information	No Information	No Information	No Information
5735b2b8a2de95c9263d5fd2	SparkPeople, Inc.	www.sparkpeople.com	Yes	Yes	www.sparkpeople.com/contact.asp	IOS, Android, HTML5	Yes	No	58060d849597478d0625518d	Calorie Counter & Diet Tracker	5803d5ba80ec6b3e0c0ac84d	Weight Loss Diet & Calorie Calculator SparkPeople	Health, Physical activity	Excercise, Muscular strength , BMI, Body weight, Posts, Comments	Yes	Social support	No		Yes	UP by Jawbone - Track with UP Move‚Ñ¢, UP24‚Ñ¢, Fitbit	FALSE		TRUE	Misfit, UP¬Æ ‚Äì Smart Coach for Health, Garmin Connect‚Ñ¢ Mobile, Fitbit	TRUE	Food Diary	Database input, Barcode scanning, Generic input, Labeled or packaged food products	TRUE			Macro nutrients, Micro nutrients, Product, Calorie, Carbohydrates, Protein	Yes	Standard serving sizes	No	No	Yes	www.sparkpeople.com/resource/motivation_articles.asp?id=921	Yes	www.sparkpeople.com/resource/motivation_articles.asp?id=922	User	Yes	Yes	Name, Username and or password, Phonenumber, Email address, Address, Additional data	Yes	Yes	Yes	No	Yes	No Information
5735b88fa2de95c9263d5fd6	Joe Cross	rebootjuicediet.com/app/	Yes	Yes	rebootjuicediet.com/app/	IOS	Yes	No			5803d5ba80ec6b3e0c0ac95d	Reboot with Joe Juice Diet	Motivation, Health, Physical activity	Excercise, Activity, Emotions, Body weight, Diet plans, Notes, Comments, Posts	Yes	Rewards, Connected users, Advices	No		Yes	Facebook, Google+ ‚Äì interests, communities, discovery, Twitter	FALSE		FALSE		FALSE	No Information	No information	FALSE			Food	No Information		No	No	Yes	www.rebootwithjoe.com/terms-of-service/	Yes	www.rebootwithjoe.com/privacy-policy/	User	Yes	Yes	Personal video, Name, Image, Financial information, Social network handle	Yes	Yes	Yes	Yes	Yes	With Consent
5735c00da2de95c9263d5fd7	Vito Bellini	www.ifoodlite.com	Yes	No		IOS, Android	No	No			58029f7f5556277f0e9f7fb9	iFood Lite: Calorie Counter	Motivation	Nutrition goals , Weight goals	No		No		No		FALSE		FALSE		TRUE	Food Diary	Database input, Generic input, Water	TRUE			Macro nutrients, Micro nutrients, Water volume, Calorie, Carbohydrates, Protein	Yes	Weight estimation	No	No	No		No				No Information		No Information	No Information	No Information	No Information
5735c127a2de95c9263d5fd8	Chello Publishing	www.carbsandcals.com	Yes	Yes	www.carbsandcals.com/about/contact	IOS, Android	No Information	No	58060ecc9597478d06255332	Carbs & Cals - Diabetes & Diet	5803d5b980ec6b3e0c0ac774	Carbs & Cals - Count your Carbs & Calories with over 3500 Food & Drink Photos!			No		No		No		FALSE		FALSE		TRUE	Food Diary	Food images, Database input, Labeled or packaged food products , Custom input, Recipes, Generic input	TRUE			Food, Dish, Macro nutrients, Food group, Carbohydrates, Calorie, Protein	Yes	Food photo aid	No	No	No		Yes	www.carbsandcals.com/about/cookies-privacy	No information	No Information	No Information		No Information		No Information	No Information
5735c64ca2de95c9263d5fda	nanobitsoftware.com	www.nanobitsoftware.com	Yes	Yes	www.nanobit.co/contact	IOS	No	No			58029f7f5556277f0e9f7f5f	Tap & Track -Calorie Counter (Diets & Exercises)	Motivation, Health, Physical activity	Excercise, BMI, Body weight, Food preferences , BMR, Weight goals	No		No		No		FALSE		FALSE		TRUE	Food Diary	Labeled or packaged food products , Restaurant dishes, Database input, Recipes, Custom input, Recently eaten foods input, Generic input, Favorite eaten foods	TRUE		Favorite eaten foods, Recently eaten foods input	Calorie, Food score, Macro nutrients, Recipe, Carbohydrates, Protein	Yes	Recipe	Yes	No	No		No				No Information		No Information	No Information	No Information	No Information
5735c93ea2de95c9263d5fde	Noom, Inc.	www.noom.com/	Yes	Yes	www.noom.com/business/	Android, IOS, Watch OS	Yes	No	58060ecc9597478d0625529a	Noom Coach: Health & Weight	5803d5ba80ec6b3e0c0ac893	Noom Coach: Healthy Weight Loss Diabetes & More	Motivation, Health, Physical activity	Steps, Body weight, Blood sugar, Blood pressure, Excercise, Health goals	Yes	Personal feedback, Reminders/Notifications, Challanges, Coaching	No		Yes	Twitter, Facebook, S Health	TRUE	HealthKit, GoogleFit, S Health	FALSE		TRUE	Food Diary	Database input, Recipes, Generic input	TRUE			Calorie, Product, Recipe	Yes	Standard serving sizes, Recipe	No	No	Yes	www.noom.com/terms-and-conditions-of-use/	Yes	www.noom.com/noom-privacy-policy/	User	Yes	Yes	Name, Email address, Username and or password, Phonenumber, Address, Health data	Yes	Yes	Yes	Yes	Yes	No Information
5735cb31a2de95c9263d5fe0	Wombat Apps LLC	www.wombatapps.com/	Yes	Yes	www.wombatapps.com/contact.html	IOS	No	No			5803d5b980ec6b3e0c0ac7a0	Low GI Diet Tracker - glycemic index & load counter with search			No		No		No		FALSE		FALSE		TRUE	Food Diary	Database input, Generic input, Favorite eaten foods	TRUE		Favorite eaten foods	Glycemic Index, Macro nutrients, Calorie, Glycemic load, Carbohydrates	Yes	Standard serving sizes	No	No	No		No				No Information		No Information	No Information	No Information	No Information
5735cd16a2de95c9263d5fe2	Jason Loewy	getMyMacros.com	Yes	Yes	getmymacros.com/contact.html	IOS, Watch OS	No	No			58029f7f5556277f0e9f7fce	My Macros+ Diet Weight and Calorie Tracker	Motivation, Health	Nutrition goals , Body weight	No		No		No		TRUE	HealthKit	FALSE		TRUE	Food Diary	Database input, Barcode scanning, Restaurant dishes, Custom input, Labeled or packaged food products , Recipes, Generic input, Recently eaten foods input, Frequently eaten foods	TRUE		Recently eaten foods input, Frequently eaten foods	Product, Food, Macro nutrients, Recipe	Yes	Standard serving sizes, Recipe	Yes	No	No		No				No Information		No Information	No Information	No Information	No Information
5735ce99a2de95c9263d5fe3	Ellisapps Inc.	www.itrackbites.com	Yes	Yes	ellisappsinc.freshdesk.com/support/home	IOS, Android	Yes	No	5806116c9597478d062555cc	iTrackBites: Smart Weight Loss	58029f7f5556277f0e9f7f9c	iTrackBites Plus - Smart Weight Loss Tracker & Points Calculator for Diet Nutrition Watchers	Motivation, Health, Physical activity	Body weight, Activity, Food preferences , Notes, Posts	Yes	Rewards	No		No		TRUE	HealthKit	FALSE		TRUE	Food Diary	Barcode scanning, Database input, Restaurant dishes, Labeled or packaged food products , Custom input, Generic input	TRUE	USDA		Food score, Dish, Calorie, Food	Yes	Standard serving sizes	Yes	No	Yes	itrackbites.com/terms_privacy.html	Yes	itrackbites.com/terms_privacy.html	User	Yes	Yes	Name, Email address, Username and or password, Health data, Demographics	Yes	Yes	No Information	No Information	Yes	With Consent
573f06df6bcaf30d7c113031	Activ8rlives	www.activ8rlives.com	Yes	Yes	www.activ8rlives.com/support/technical.html	OSX, Windows, Android, IOS	No	No			58029f7f5556277f0e9f8005	Activ8rlives Health Monitoring and Food Diary App	Motivation, Health, Physical activity	Body composition, Sleep, Steps, Blood pressure, Oxygen saturation, Body temperature, Heart rate, BMI, Blood sugar, Pulmonary function, INR, Cholesterol , Nutrition goals	Yes	Challanges, Social support	Yes	Pulse oximeter, Smart thermometer, Blood pressure monitor, Heart rate monitor, Peak flow meter, Pedometer	No		TRUE	HealthKit	FALSE		TRUE	Food Diary	Food images	FALSE			Food	No Information		No	No	Yes	www.activ8rlives.com/legal-information/terms-and-conditions.html	Yes	www.activ8rlives.com/legal-information/privacy-and-cookies-policy.html	User	Yes	Yes	Name, Email address, Gender, Date of birth, Physical characteristics, Ethnicity	Yes	Yes	Yes	No Information	Yes	With Consent
57445ecc3356cb0d6d04595d	Lumen Spark LLC	www.lumentrails.com	Yes	No		IOS	No Information	No			58029f7f5556277f0e9f8047	Daily Tracker+ Day Planner Journal Log & Diary	Uncategorized, Uncategorized	Lifelogging data	No		No		No		FALSE		FALSE		TRUE	Food Diary	Lifelogging, Custom input	FALSE			No information, Calorie	No Information		No	No	Yes	lumentrails.com/privacy/	Yes	lumentrails.com/privacy/	User	No	No		No		No Information	No Information
574468593356cb0d6d045962	TwoGrand, Inc.	www.twogrand.com/	Yes	Yes	www.twogrand.com/contact	Android, IOS	Yes	No	58060ecc9597478d06255287	7 Day Food Journal Challenge	58029f7f5556277f0e9f804a	7 Day Photo Challenge by YouFood: Food Journal & Healthy Eating Community for Weight Loss Support			Yes	Social support	No		No		FALSE		FALSE		TRUE	Food Diary	Food images, Water	FALSE			Water volume, Food	No Information		No	No	Yes	www.twogrand.com/terms	Yes	www.twogrand.com/privacy	User	Yes	Yes		Yes	Yes	Yes	Yes	Yes	With Consent
57446a853356cb0d6d045964	VirtuaGym.com	virtuagym.com/food	Yes	Yes	virtuagym.com/contact	IOS, Android	Yes	No	58060d849597478d06255191	Calorie Carb & Fat Counter	58029f7f5556277f0e9f8085	Calorie Carb & Fat Counter - Virtuagym Food	Motivation	Nutrition goals , Diet plans, Muscle building goals	Yes	Advices, Coaching	No		Yes	Virtuagym Fitness - Workouts for Home & Gym	TRUE	HealthKit	FALSE		TRUE	Food Diary	Database input, Custom input, Barcode scanning, Diet plans, Generic input, Labeled or packaged food products	TRUE			Macro nutrients, Calorie, Alcohol consumption, Carbohydrates, Protein	Yes	Standard serving sizes	No	No	Yes	virtuagym.com/virtuagym-terms	Yes	virtuagym.com/virtuagym-privacy	User	Yes	Yes	Gender, Name, Address, Email address, Username and or password	Yes	Yes	Yes	No Information	No Information	No Information
5746d5f13356cb0d6d04596e	Eat This Much Inc	www.eatthismuch.com	Yes	No		Android, IOS	No Information	No	58060ecc9597478d06255268	Eat This Much - Meal Planner	5803d5ba80ec6b3e0c0ac98b	Eat This Much - Meal Planner & Calorie Counter	Motivation	Nutrition goals , Diet plans	No		No		Yes	Twitter, Facebook	TRUE	HealthKit	FALSE		TRUE	Food Diary	Diet plans, Food photo occasions	FALSE			Food, Dish, Macro nutrients	Yes	Standard serving sizes	No	No	Yes	www.eatthismuch.com/terms/	Yes	www.eatthismuch.com/privacy-policy/	User	Yes	Yes	No information	No Information		Yes	No Information	No Information	No Information
5746fe6a3356cb0d6d045978	Jawbone	www.jawbone.com/up	Yes	Yes	help.jawbone.com/contact	Android, IOS, Windows Phone	No	No	5806116c9597478d062555e2	UP - Requires UP/UP24/UP MOVE	5803d5ba80ec6b3e0c0ac7d1	UP¬Æ for UP Move‚Ñ¢ UP24‚Ñ¢ and wired UP¬Æ bands	Motivation, Health, Physical activity	Heart rate, Sleep, Steps, Excercise, Nutrition goals , Activity goals, Sleep goal, Weight goals	Yes	Personal feedback, Advices	Yes	Accelerometer, Impedance sensor	Yes	Calorie Counter & Diet Tracker by MyFitnessPal, Calorie/KJ Counter and Food Diary by MyNetDiary - for Diet and Weight Loss, UP Coffee, Lose It! ‚Äì Weight Loss Program and Calorie Counter, Prep Pad for iPhone, Escali SmartConnect, Sugar Sense - Diabetes App, Blood Sugar Control, and Carb Counter, Superbody, HungryBot, My Diet Diary Calorie Counter App, Diabetes Tracker with Blood Glucose/Carb Log…	FALSE		FALSE		TRUE	Food Diary	Food images, Barcode scanning, Database input, Generic input, Labeled or packaged food products	TRUE			Food score, Macro nutrients, Calorie	No Information		Yes	No	Yes	jawbone.com/legal/terms	Yes	jawbone.com/privacy	No information	No Information	Yes	Name, Physical characteristics, Email address, Address, Date of birth, Image, Username and or password	No Information		Yes	No Information	Yes	With Consent
5748966f3356cb0d6d04597a	YAZIO GmbH	www.yazio.com/en	Yes	Yes	www.yazio.com/en/contact	Android, IOS	Yes	No	58060d849597478d0625518f	Yazio Calorie Counter & Diet Tracker	58029f7f5556277f0e9f808b	YAZIO Calorie Counter & Diet Diary to Lose Weight	Motivation, Health, Physical activity	Excercise, Activity, Body weight, Nutrition goals , Diet plans	No		No		No		TRUE	HealthKit	FALSE		TRUE	Food Diary	Barcode scanning, Custom input, Database input, Recipes, Generic input, Labeled or packaged food products , Favorite eaten foods	TRUE		Favorite eaten foods	Macro nutrients, Dish, Product, Calorie, Carbohydrates, Protein	Yes	Standard serving sizes	No	No	Yes	help.yazio.com/hc/en-us/articles/203444951-Our-Terms-of-Service	Yes		No information	No	Yes	Gender, Physical characteristics, Email address	No		No Information	No Information	No	No
5748a4823356cb0d6d04597e	HAPILABS	www.hapi.com	Yes	Yes	www.hapi.com/contact	Android, IOS	No	No	5806116c9597478d062554c4	HAPIcoach - Nutrition Coaching			Motivation, Health, Physical activity	Body weight, Body composition, Blood pressure, Sleep, Steps, Weight goals	Yes	Personal feedback, Coaching	Yes	Smart body scale, Blood pressure monitor, Pedometer, Accelerometer	No		FALSE		FALSE		TRUE	Food Diary	Food images	FALSE			Food	No Information		No	No	Yes	www.hapi.com/termsofuse	Yes	www.hapi.com/privacypolicy	No information	No Information	Yes	Name, Email address, Username and or password	Yes	Yes	Yes	Yes	Yes	No Information
574e9a8adfab2df067a754c0	Cronometer Inc.	cronometer.com/	Yes	Yes	cronometer.com/privacy/	Android, IOS	No	No	58060ecc9597478d0625527f	CRON-O-Meter			Health, Physical activity	Excercise, Biometrics, Notes	No		No		Yes	Health Mate - Steps tracker & Life coach by Withings	TRUE	HealthKit	TRUE	Health Mate - Steps tracker & Life coach	TRUE	Food Diary	Database input, Generic input	TRUE			Macro nutrients, Micro nutrients, Food	Yes	Standard serving sizes	No	No	No		Yes	cronometer.com/privacy/	No information		Yes	Name, Email address, Username and or password	No Information		Yes	No Information	No	No Information
57552ac00d65a4b47044acf5	MedHelp	www.medhelp.org	Yes	Yes	medhelp.zendesk.com/hc/en-us/requests/new	Android, IOS	No	No	58060ecc9597478d06255411	Pic Healthy - Photo Food Diary	58029f7f5556277f0e9f7fae	Pic Healthy - Photo Food Diary App to Share Photos of your Food and Meals Compare Food Pix with Friends Get Health Rating Earn Points for Eating Healthy			Yes	Challanges, Connected users	No		Yes	Facebook	FALSE		FALSE		TRUE	Food Diary	Food images	FALSE			Food photo, Food	No Information		No	No	Yes	www.medhelp.org/legal/terms_of_use	Yes	www.medhelp.org/legal/privacy_policy	User	Yes	Yes	Name, Date of birth, Demographics, Postcode, Health data	Yes	No Information	Yes	Yes	Yes	No Information
575536bf0d65a4b47044acfb	Everyday Health, Inc.	www.everydayhealth.com/calorie-counter.aspx	Yes	Yes	www.everydayhealth.com/contact-us/	IOS, Android	Yes	No	58060d849597478d062551ab	Calorie Counter Dining Out Food and Exercise Tracker	58029f7f5556277f0e9f7f87	Calorie Counter Dining Out Food and Exercise Tracker	Motivation, Health	Nutrition goals , Body weight, Diet plans	Yes	Reminders/Notifications, Personal feedback, Social support, Advices	No		No		FALSE		FALSE		TRUE	Food Diary	Custom input, Barcode scanning, Database input, Generic input, Labeled or packaged food products	TRUE			Calorie, Macro nutrients, Product, Carbohydrates, Protein	No Information		No	No	Yes	www.everydayhealth.com/privacyterms/#everyday_health_terms_of_use	Yes	www.everydayhealth.com/privacyterms/#everyday_health_privacy_policy	No information	Yes	Yes	Demographics, Email address, Health data	Yes	Yes	Yes	Yes	Yes	With Consent
575538080d65a4b47044acfd	Weight Loss Watchers LLC	gossainapps.com	No	No		IOS, Android	No	No	5806116c9597478d062555db	MyScore Plus - Weight Watchers	58029f7f5556277f0e9f7fa1	My Score Plus	Motivation, Physical activity	Nutrition goals , Food preferences , Excercise	No		No		No		FALSE		FALSE		TRUE	Food Diary	Custom input, Favorite eaten foods	FALSE		Favorite eaten foods	Food score, Food	Yes	Standard serving sizes	No	No	No		No				No Information		No Information	No Information	No Information	No Information
5755389f0d65a4b47044acfe	Health Revolution Ltd	seehowyoueat.com	Yes	Yes	seehowyoueat.com	IOS, Android	No	No	58060ecc9597478d062553f8	See How You Eat					Yes	Reminders/Notifications	No		No		FALSE		FALSE		TRUE	Food Diary	Food images	FALSE			Food photo	No Information		No	No	No		No				No Information		No Information	No Information	No Information	No Information
575545050d65a4b47044ad04	Inmite s.r.o.	www.corkbin.com/	Yes	No		IOS, Android	No	No			5803d5b980ec6b3e0c0ac765	Corkbin	Uncategorized, Uncategorized	Notes	No		No		No		FALSE		FALSE		TRUE	Food Diary	Food images	FALSE			Product	No Information		No	No	Yes	www.corkbin.com/terms	Yes	www.corkbin.com/terms	User	No Information	Yes	Email address	Yes	Yes	Yes	Yes	With Consent	No
575545780d65a4b47044ad05	Midnightsoft	www.midnightsoft.com/photodiet	No	No		IOS	No Information	No			5803d5b980ec6b3e0c0ac798	Diet Tracker Lite			No		No		No		FALSE		FALSE		TRUE	Food Diary	Food images	FALSE			Food photo, Calorie	No Information		No	No	No		No				No Information		No Information	No Information	No Information	No Information
57555a900d65a4b47044ad19	Aspyre Solutions	aspyreapps.com/project/food-tracker/	Yes	Yes	aspyreapps.com/contact/	IOS	No	No			5803d5b980ec6b3e0c0ac759	FoodTrackerPro - Daily Food Eating Log	Motivation	Nutrition goals	No		No		No		FALSE		FALSE		TRUE	Food Diary	Database input, Custom input, Generic input	TRUE			Food group, Food	Yes	Standard serving sizes	No	No	Yes	aspyreapps.com/privacypolicy/	Yes	aspyreapps.com/privacypolicy/	No information	No Information	Yes	Name, Email address	No Information		Yes	No Information	Yes	With Consent
57555c0b0d65a4b47044ad1a	Pacer Health, Inc	www.pacer.cc/	Yes	Yes	www.pacer.cc/	Android, IOS	No	No	58060d849597478d0625519b	Pedometer & Weight Loss Coach			Health, Physical activity	Steps, Body weight, Blood pressure, Notes	Yes	Reminders/Notifications	No		No		FALSE		FALSE		TRUE	Food Diary	Blood glucose, Insuline levels, Carbohydrates, Recently eaten foods input, Custom input, Nutrient/Energy input	FALSE		Recently eaten foods input	Insulin level, Blood sugar, Carbohydrates	No Information		No	No	No		No				No Information		No Information	No Information	No Information	No Information
57555d2f0d65a4b47044ad1b	GenBen Lifesciences Corporation	www.gbhealthwatch.com	Yes	Yes	www.gbhealthwatch.com/contact.php	Android, IOS	No	No	58060ecc9597478d06255282	HealthWatch 360			Motivation, Health, Physical activity	Symptoms, Medications, Blood sugar, Stress level, Cholesterol , Emotions, Blood pressure, Notes, Excercise, Hunger, Food preferences , Health goals, Sleep goal, Nutrition goals	Yes	Advices	No		Yes	Fitbit	TRUE	HealthKit	TRUE	Fitbit	TRUE	Food Diary	Recipes, Labeled or packaged food products , Barcode scanning, Custom input, Database input, Generic input	TRUE	USDA		Macro nutrients, Micro nutrients, Product, Food, Food score, Recipe, Carbohydrates, Protein	Yes	Standard serving sizes, Visual aid, Recipe	No	No	Yes	www.gbhealthwatch.com/Terms_Conditions.php	Yes	www.gbhealthwatch.com/Privacy_Policy.php	No information	No Information	Yes	No information	Yes	Yes	Yes	Yes	Yes	With Consent
575567bf0d65a4b47044ad1f	Coheso, Inc.	www.carbscontrol.com	Yes	Yes	www.carbscontrol.com/policy/	Android, HTML5, IOS	No	No	58060ecc9597478d062552a0	CarbsControl Carb Tracker	5803d5b980ec6b3e0c0ac749	CarbsControl - Carb Counter Carbs Tracker Nutrition tracker for Diabetes and Low Carb Diets	Motivation	Nutrition goals , Food preferences	No		No		No		FALSE		FALSE		TRUE	Food Diary	Database input, Restaurant dishes, Custom input, Labeled or packaged food products , Generic input, Favorite eaten foods	TRUE		Favorite eaten foods	Macro nutrients, Micro nutrients, Carbohydrates, Protein	No Information		Yes	No	Yes	www.carbscontrol.com/term/	Yes	www.carbscontrol.com/policy/	No information	No Information	Yes	Name, Email address, Phonenumber	No Information		No Information	No Information	No	No
575569e80d65a4b47044ad20	Coheso, Inc.	www.caloriesmartonline.com	Yes	No		Android, IOS, HTML5	No Information	No	58060ecc9597478d0625540f	CalorieSmart Calorie Tracker			Motivation, Health, Physical activity	Excercise, Body weight, Nutrition goals , Fitness goals, Weight goals	No		No		No		FALSE		FALSE		TRUE	Food Diary	Database input, Restaurant dishes, Labeled or packaged food products , Custom input, Generic input, Favorite eaten foods	TRUE		Favorite eaten foods	Macro nutrients, Calorie, Food, Carbohydrates	Yes	Standard serving sizes	Yes	No	Yes	www.caloriesmartonline.com	Yes	www.caloriesmartonline.com/policy/	No information	No Information	Yes	Name, Address, Email address, Phonenumber	No Information		No Information	No Information	No	No
57d7d402682fecb70b58d72b	mySugr GmbH	mysugr.com	Yes	Yes	mysugr.com/contact/	IOS, Android	Yes	Yes	58060ecc9597478d0625541f	mySugr Diabetes Logbook			Motivation, Health, Physical activity	Blood sugar, Medications, Activity, Health goals	Yes	Challanges, Personal feedback, Encouragements	Yes		Yes	mySugr Scanner	TRUE	HealthKit	FALSE		TRUE	Food Diary	Carbohydrates, Nutrient/Energy input	FALSE			Blood sugar, No information	No Information		No	No	No		No				No Information		No Information	No Information	No Information	No Information
57fcaa49dc2ed99b0624edfe	Samsung	shealth.samsung.com/	Yes	Yes	play.google.com/store/apps/details?id=com.sec.android.app.shealth&hl=nl	Android	No	No	58060d849597478d062551b0	S Health			Motivation, Health, Physical activity	Oxygen saturation, Body weight, Excercise, Stress level, Heart rate, Blood sugar, Body composition, Fitness goals, Nutrition goals , Activity, Activity level, Sleep	Yes	Advices, Challanges, Connected users, Reminders/Notifications	Yes	Smart watch, Pedometer, Heart rate monitor	Yes	Health Mate - Steps tracker & Life coach by Withings, Noom Healthy Weight Loss Coach	TRUE	Fitnesssyncer	FALSE		TRUE	Food Diary	No information, Food images, Water	FALSE			Coffee consumption, Water volume, Food	No Information		No	No	No		Yes	shealth.samsung.com/policy	No information	No Information	Yes	Health data	Yes	No Information	No Information	No Information	Yes	With Consent
57fcf098dc2ed99b0624edff	NorthPark.Android	www.northparkapp.com/privacypolicy.html	No	No		Android, Android Wear	Yes	No	58060ecc9597478d06255227	Water Drink Reminder			Motivation, Health, Physical activity	Body weight, Hydration goals, Sleep	Yes	Reminders/Notifications	No		No		TRUE	GoogleFit, S Health	FALSE		TRUE	Food Diary	Water	FALSE			Water volume	Yes	Volume estimation, Standard serving sizes, Custom serving sizes	No	No	No		No				No Information		No Information	No Information	No Information	No Information
57fe3360dc2ed99b0624ee15	A Inc.	www.dietcamera.com/	Yes	Yes	www.dietcamera.com/#contact	IOS, Android Wear, Android, Watch OS	No	No	58060ecc9597478d06255274	Diet Camera - Food Tracker			Health	Body weight	No		No		No		TRUE	HealthKit	FALSE		TRUE	Food Diary	Food images	FALSE			Food photo	No		No	No	No		No				No Information		No Information	No Information	No Information	No Information
57fe459ddc2ed99b0624ee18	Max und Otto	fooddiary.soribt.com/	No	No		Android	No Information	No	58060ecc9597478d06255401	Food Symptoms & Allergy Diary			Health	Symptoms	No		No		No		FALSE		FALSE		TRUE	Food Diary	Generic input, Custom input	FALSE			Food	No		No	No	No		No				No Information		No Information	No Information	No Information	No Information
57fe469adc2ed99b0624ee19	Alder Agarik	twitter.com/AlderAgarik	No	No		Android	Yes	No	58060ecc9597478d062553f5	Intolerance Food Diary			Health	Symptoms	Yes	Advices	No		No		FALSE		FALSE		TRUE	Food Diary	Custom input	FALSE			Food	No		No	No	No		No				No Information		No Information	No Information	No Information	No Information
5810dc22f9141d8433050b3c	Cane Media Ltd.	bowelle.com/	Yes	Yes	bowelle.com/	IOS	No	No			5803d5ba80ec6b3e0c0ac9a4	Bowelle - The IBS tracker	Motivation, Health	IBS symptoms, Emotions, Stress level, Symptoms	No		No		No		FALSE		FALSE		TRUE	Food Diary	Custom input, Water	FALSE			No information, Water volume	No Information		No	No	No		No				No Information		No Information	No Information	No Information	No Information
5810dc6ff9141d8433050b3d	Edward Casey	www.sheepsmoo.com/iskinny	No	No		IOS	No Information	No			58029f7f5556277f0e9f7f63	iSkinny - Food Diary and Weight Tracker	Motivation, Health, Physical activity	Excercise, BMI, Food preferences , Body weight	Yes	Allowance badge, Reminders/Notifications	No		No		FALSE		FALSE		TRUE	Food Diary	Favorite eaten foods, Custom input	FALSE		Favorite eaten foods	Food score, Food, Calorie, Protein	No Information		No	No	No		No				No Information		No Information	No Information	No Information	No Information
5810dc9ff9141d8433050b3f	Gossain Software LLC	www.protrackerapp.com	Yes	Yes	www.protrackerapp.com/contact-us.html	IOS, Watch OS	No	No			58029f7f5556277f0e9f8012	ProTracker Plus Watchers Nutrition and Exercise Value Tracker Database and Calculator	Motivation, Health, Physical activity	Body weight, Excercise, Nutrition goals	Yes		No		No		FALSE		FALSE		TRUE	Food Diary	Database input, Barcode scanning, Menus, Custom input, Food log reminder, Generic input, Labeled or packaged food products	TRUE	USDA		Macro nutrients, Food score	Yes	Standard serving sizes	No	No	Yes	www.protrackerapp.com/terms-and-conditions.html	Yes	www.protrackerapp.com/privacy-policy.html	User	Yes	Yes	Name, Address, Username and or password, Optional registration	Yes	No Information	Yes	No Information	Yes	No Information
5810dcc3f9141d8433050b40	LARK	lark.com/products/lark-for-iphone/?referer=app_store	Yes	No		IOS, Android	Yes	No			58029f7f5556277f0e9f807b	Lark - Personal Weight Loss Coach & Nutritionist	Physical activity	Sleep, Activity	Yes	Coaching, Personal feedback, Advices	No		No		FALSE		FALSE		FALSE	No Information	No information	FALSE			Food score, Calorie	No Information		No	No	Yes	www.web.lark.com/terms-conditions	Yes	lark.com/lark-privacy-policy/	No information	No Information	Yes	Email address, Username and or password, Health data	Yes	No Information	Yes	No Information	Yes	With Consent
5810dd32ac934f6c34778829	Mathew Giaimo	mobiletropic.com/app/my-diet-tracker/	Yes	No		IOS	Yes	No			58029f7f5556277f0e9f801e	My Diet Tracker - Photo Food Journal			No		No		No		FALSE		FALSE		TRUE	Food Diary	Food images	FALSE			Food photo	No		No	No	No		Yes	mobiletropic.com/privacy-policy/	User	No	No				Yes	No Information
5810dd32ac934f6c3477882c	nanobitsoftware.com	www.nanobit.co/	Yes	Yes	www.nanobit.co/contact	IOS	No	No			58029f7f5556277f0e9f7f9b	Fast Food Calories			No		No		No		FALSE		FALSE		TRUE	Food Diary	Restaurant dishes, Database input	TRUE			Macro nutrients, Carbohydrates, Protein	Yes	Offered meal sizes, Number of servings	Yes	No	No		No				No Information		No Information	No Information	No Information	No Information
5810dd32ac934f6c3477882d	Shenzhen Bigger Lens LLC	www.biggerlens.com/	Yes	Yes	www.biggerlens.com/ds222	IOS	No	No			58029f7f5556277f0e9f80c4	My Food Diary 365-Delicious Camera and Diet Book	Uncategorized, Uncategorized	Notes	No		No		No		FALSE		FALSE		FALSE	Incidental Food Logging	Food photo occasions	FALSE			Food photo	No		Yes	No	No		No				No Information		No Information	No Information	No Information	No Information
5810dd32ac934f6c3477882f	Weight Watchers International, Inc.	www.weightwatchers.com/mobile	Yes	Yes	www.weightwatchers.com/us/contact-us	IOS, Android	Yes	No	58060ecc9597478d06255263	Weight Watchers Mobile	58029f7f5556277f0e9f7f6b	Weight Watchers	Health, Uncategorized, Uncategorized	Body weight, Posts	Yes	Connected users, Inspirations	No		Yes		TRUE	HealthKit	TRUE	Misfit, Garmin Connect‚Ñ¢ Mobile, Health Mate - Steps tracker & Life coach	TRUE	Food Diary	Recipe list, Recently eaten foods input, Favorite eaten foods, Database input	TRUE		Favorite eaten foods, Recently eaten foods input	Food score	Yes	Standard serving sizes	No	No	Yes	www.weightwatchers.com/legal/terms.aspx	Yes	www.weightwatchers.com/us/privacy/policy/	User	Yes	Yes	Name, Phonenumber, Date of birth, Financial information, Address	Yes	No Information	Yes	No Information	Yes	No Information
5810dd32ac934f6c34778831	Recovery Warriors L.L.C.	www.recoverywarriors.com/	Yes	Yes	www.recoverywarriors.com/contact/	IOS, Android	No	No	58060ecc9597478d06255329	Rise Up: Eating Disorder Help	58029f7f5556277f0e9f7fe3	Rise Up + Recover: An Eating Disorder Monitoring and Management Tool for Anorexia Bulimia Binge Eating and EDNOS	Motivation, Physical activity	Emotions, Behavior, Posts	Yes	Reminders/Notifications, Encouragements, Social support	No		No		FALSE		FALSE		TRUE	Food Diary	Custom input, Generic input	FALSE			No information	Yes	Standard serving sizes	Yes	No	Yes	www.recoverywarriors.com/terms-of-use/	Yes	www.recoverywarriors.com/privacy-policy/	User	No Information	No Information				No Information	No Information
5810dd32ac934f6c34778832	Fast Builder Limited		No	No		IOS, Android	No	No	58060ecc9597478d0625520c	Water Diet	58029f7f5556277f0e9f807e	Water Log - Daily Reminder & Health Tracker to stay Hydrated	Motivation	Hydration goals	Yes	Reminders/Notifications, Challanges	No		No		FALSE		FALSE		TRUE	Food Diary	Water	FALSE			Water volume	Yes	Volume estimation, Custom serving sizes	No	No	No		No				No Information		No Information	No Information	No Information	No Information
5810dd32ac934f6c34778833	Maxwell Software	www.maxwellapps.com/	Yes	Yes	www.maxwellapps.com/contact.html	IOS	No	No			58029f7f5556277f0e9f7fc9	Daily Water Free - Water Reminder and Counter	Motivation	Hydration goals	Yes	Reminders/Notifications, Reminders/Notifications	No		No		TRUE	HealthKit	FALSE		TRUE	Food Diary	Water	FALSE			Water volume	Yes	Volume estimation	No	No	No		No				No Information		No Information	No Information	No Information	No Information
5810dd32ac934f6c34778838	Plus Sports	sport.com/all_in_fitness.html	Yes	Yes	sport.com/support.html	IOS	No	No			5803d5ba80ec6b3e0c0ac84f	All-in Fitness: 1200 Exercises Workouts Calorie Counter BMI calculator by Sport.com	Motivation, Health, Physical activity	Excercise, Evaluations , Comments, Posts, Body image, BMI, Nutrition goals	Yes	Connected users, Social support, Advices, Coaching	No		Yes	Facebook	FALSE		FALSE		TRUE	Food Diary	Database input, Water	TRUE			Calorie, Macro nutrients, Water volume	No Information		No	No	Yes	sport.com/terms_of_use.html	Yes	sport.com/privacy_policy.html	User	No Information	Yes	Name, Email address, Location, Gender, Date of birth, Mandatory registration	Yes	No Information	Yes	No Information	Yes	With Consent
5810dd32ac934f6c34778839	Joss Giffard		No	No		IOS	No	No			5803d5ba80ec6b3e0c0ac890	Diet Tracker	Motivation, Physical activity	Excercise, Nutrition goals	Yes	Advices	No		No		FALSE		FALSE		TRUE	Food Diary	Database input, Custom input, Generic input	TRUE			Macro nutrients, Food score, Food, Carbohydrates, Protein	Yes	Standard serving sizes	No	No	No		No				No Information		No Information	No Information	No Information	No Information
5810dd32ac934f6c3477883a	Harmonic Soft, LLC	www.h-sms.com/2016/01/30/lose-weight-without-dieting/	Yes	Yes	www.h-sms.com/#contact-block	IOS, Android	Yes	No	58060d849597478d062551cc	Lose weight without dieting			Motivation, Health, Physical activity	Excercise, Activity, Body weight, Body measurements, Notes, Diet plans, Fitness plan	Yes	Advices, Reminders/Notifications	No		No		FALSE		FALSE		TRUE	Food Diary	Database input, Recipe list, Custom input, Generic input	TRUE			Calorie, Macro nutrients, Carbohydrates, Protein	Yes	Weight estimation	No	No	No		No				No Information		No Information	No Information	No Information	No Information
5810dd32ac934f6c3477883b	World Media Group, LLC	www.edibles-online.com/	Yes	Yes	www.worldmediagroupllc.com/	IOS	No	No			5803d5b980ec6b3e0c0ac724	Edibles	Motivation, Health, Physical activity	Excercise, Food preferences , Body weight, Weight goals, BMI, Nutrition goals	No		No		No		FALSE		FALSE		TRUE	Food Diary	Database input, Custom input, Generic input	TRUE			Calorie, Carbohydrates, Micro nutrients, Macro nutrients	Yes	Weight estimation	No	No	Yes	www.edibles-online.com/tos.html	Yes	www.edibles-online.com/privacy.html	User	Yes	Yes	Name, Email address, Username and or password, Financial information	No Information		Yes	No Information	No Information	No Information
5810dd32ac934f6c3477883c	Wombat Apps LLC	www.mydietlive.com	Yes	Yes	www.mydietlive.com/	IOS	Yes	No			5803d5b980ec6b3e0c0ac792	Bulk Up! Protein Tracker - high protein diet counter to gain muscle & build strength	Motivation, Health, Physical activity	Notes, Excercise, Activity, Body weight, Nutrition goals , Food preferences	Yes	Connected users	No		No		TRUE	HealthKit	FALSE		TRUE	Food Diary	Database input, Barcode scanning, Proteins, Favorite eaten foods, Custom input, Recently eaten foods input, Generic input, Labeled or packaged food products , Nutrient/Energy input	TRUE		Favorite eaten foods, Recently eaten foods input	Macro nutrients, Protein	Yes	Weight estimation, Standard serving sizes	No	No	Yes	www.mydietlive.com/terms	Yes	www.mydietlive.com/privacy	User	Yes	Yes	Email address, Postcode, Username and or password, Optional registration	No Information		Yes	No Information	Yes	No
5810dd32ac934f6c3477883e	Linear Software LLC	www.linear-software.com/app.html	Yes	Yes	www.linear-software.com/contact.html	IOS	Yes	No			5803d5ba80ec6b3e0c0ac85f	Body Tracker - Body Fat Calculator Weight Loss BMI BMR Macronutrients	Health	Body image, Body composition, Body weight	No		No		No		TRUE	HealthKit	FALSE		TRUE	Food Diary	Macronutrients , Nutrient/Energy input	FALSE			Macro nutrients	No Information		No	No	No		No				No Information		No Information	No Information	No Information	No Information
5810dd32ac934f6c3477883f	Grailr LLC	www.meetcarrot.com/hunger	Yes	No		IOS	Yes	No			5803d5ba80ec6b3e0c0ac950	CARROT Hunger - Talking Calorie Counter	Motivation, Physical activity	Excercise, Weight goals, Nutrition goals	Yes	Reminders/Notifications, Punishment	No		No		TRUE	HealthKit	FALSE		TRUE	Food Diary	Barcode scanning, Database input, Labeled or packaged food products	TRUE			No information, Calorie	No Information		No	No	No		No				No Information		No Information	No Information	No Information	No Information
5810dd32ac934f6c34778841	Byoni	www.tracker2go.com/	No	No		IOS, Android	No	No	58060ecc9597478d06255266	Diet Tracker 2 Go Free	5803d5ba80ec6b3e0c0ac82a	Tracker2Go Free - Calorie Counting on the Go	Motivation, Physical activity	Excercise, Diet plans, Weight goals	No		No		No		FALSE		FALSE		TRUE	Food Diary	Database input, Custom input, Generic input	TRUE			Macro nutrients, Calorie, Carbohydrates, Protein	Yes	Standard serving sizes, Weight estimation	No	No	No		No				No Information		No Information	No Information	No Information	No Information
5810dd32ac934f6c34778842	mumoActive	mumoactive.com	Yes	Yes	mumoactive.com/	IOS, Android	No	No			5803d5ba80ec6b3e0c0ac90b	mumoActive - diabetes sugar tracker - simple fast entry realtime communication messenger glucose/insulin/carb sharing	Motivation, Health	Medications, Blood sugar, Emotions	Yes	Encouragements, Social support	No		No		FALSE		FALSE		TRUE	Food Diary	Insuline levels, Blood glucose, Carbohydrates, Nutrient/Energy input	FALSE			Carbohydrates, Insulin level, Blood sugar	No		No	No	No		Yes	mumoactive.com/privacypolicy/	User	No Information	Yes	Date of birth, Email address, Phonenumber, Health data	No		Yes	No Information	No	No
5810ddaa280084d734c7d4f9	MP Web Designs	weightwhatapp.com	Yes	Yes	weightwhatapp.com/#contact	Android	Yes	No	5806116c9597478d062555ff	Weight What Tracker Calculator			Health, Physical activity	Body weight, Excercise	No		No		No		FALSE		FALSE		TRUE	Food Diary	Recently eaten foods input, Custom input, Generic input, Frequently eaten foods	FALSE		Recently eaten foods input, Frequently eaten foods	Food score	No		No	No	No		No				No Information		No Information	No Information	No Information	No Information
5810de046baf7e15356cc590	Revive Weight Loss	www.get-revive.com	Yes	Yes	www.get-revive.com/	Android, IOS	Yes	No	5806116c9597478d0625556a	Revive - Weight Loss			Health	Body weight	Yes	Advices	No		No		FALSE		FALSE		FALSE	No Information	No information	FALSE			No information, Calorie	Yes	No information	No	No	No		No				No Information		No Information	No Information	No Information	No Information
5810de046baf7e15356cc591	Mario Hanna	www.easyfit-caloriecounter.de	Yes	Yes	easyfit-caloriecounter.de/contact.html	Android	No	No	58060d849597478d06255192	Easy Fit Calorie Counter			Motivation, Health, Physical activity	Excercise, Body weight, Fitness goals, BMI, Hydration goals, Activity	Yes	Advices, Reminders/Notifications	No		No		FALSE		FALSE		TRUE	Food Diary	Database input, Custom input, Generic input	TRUE			Macro nutrients, Calorie	No Information		No	No	No		No				No Information		No Information	No Information	No Information	No Information
5810de046baf7e15356cc592	My Daily Bits	www.iubenda.com/privacy-policy/7765396	No	No		Android	Yes	No	58060d849597478d062551a1	Food Diary					Yes	Reminders/Notifications	No		No		FALSE		FALSE		TRUE	Food Diary	Database input, Custom input, Frequently eaten foods, Generic input, Recently eaten foods input	TRUE		Recently eaten foods input, Frequently eaten foods	Macro nutrients, Micro nutrients, Carbohydrates, Protein	Yes	Standard serving sizes, Weight estimation	No	No	No		No				No Information		No Information	No Information	No Information	No Information
5810de046baf7e15356cc593	RandomlyChosenBytes	randomlychosenbytes.com	Yes	Yes	randomlychosenbytes.com/contact-me/	Android	No	No	58060d849597478d062551c4	Calories Count			Motivation	Nutrition goals	No		No		No		FALSE		FALSE		TRUE	Food Diary	Custom input	FALSE			Food, Calorie, Macro nutrients	Yes	Weight estimation	No	No	No		No				No Information		No Information	No Information	No Information	No Information
5810de046baf7e15356cc594	Moonfish Team		No	No		Android	No	No	58060d849597478d062551ce	Alcohol Calorie Counter					No		No		No		FALSE		FALSE		TRUE	Food Diary	Alcohol	FALSE			Calorie, Beverage	Yes	Volume estimation	No	No	No		No				No Information		No Information	No Information	No Information	No Information
5810de046baf7e15356cc596	Baskaran Arunasalam	womenshealthworldwide.com/	Yes	Yes	womenshealthworldwide.com/contact-us/	Android, IOS	No	No	58060d849597478d062551e7	Weight Calorie Watch			Health, Physical activity	Excercise, Body weight, BMI, Notes	Yes	Advices	No		No		FALSE		FALSE		TRUE	Food Diary	Energy, Nutrient/Energy input	FALSE			Calorie	Yes	Manual calorie input	No	No	No		No				No Information		No Information	No Information	No Information	No Information
5810de046baf7e15356cc597	HealthifyMe	healthifyme.com	Yes	Yes	healthifyme.com/	Android, IOS	Yes	No	58060d849597478d062551ec	HealthifyMe Weight Loss Coach			Motivation, Health, Physical activity	Nutrition goals , Fitness goals, Weight goals, Excercise, Fitness plan, Diet plans, Body weight	Yes	Coaching, Social support	No		Yes	Fitbit	TRUE	GoogleFit	TRUE	Fitbit	TRUE	Food Diary	Database input, Food images, Voice , Restaurant dishes, Labeled or packaged food products , Frequently eaten foods, Generic input	TRUE		Frequently eaten foods	Calorie, Macro nutrients, Protein	Yes	Standard serving sizes, Recipe	No	No	Yes	healthifyme.com/terms-and-conditions/	Yes	healthifyme.com/terms-and-conditions/	User	Yes	Yes	Registration, Name, Address, Phonenumber, Username and or password, Additional data	Yes	No Information	Yes	Yes	Yes	Yes
5810de046baf7e15356cc598	Yauheni Bulat		No	No		Android	No	No	58060d849597478d062551f2	Calorie –°ounter PLUS			Health, Physical activity	BMI, Notes, Excercise	Yes	Connected users	No		No		FALSE		FALSE		TRUE	Food Diary	Database input, Custom input, Generic input	TRUE			Macro nutrients, Food, Carbohydrates, Calorie, Protein	No Information		No	No	No		No				No Information		No Information	No Information	No Information	No Information
5810de046baf7e15356cc599	SubAssistant	doubleblacksoftware.com	Yes	Yes	doubleblacksoftware.com	Android	No	No	58060d849597478d062551c1	Simple Calorie Counter			Motivation, Physical activity	Nutrition goals , Activity	No		No		No		FALSE		FALSE		TRUE	Food Diary	Custom input	FALSE			Calorie	Yes	Manual calorie input	No	No	No		No				No Information		No Information	No Information	No Information	No Information
5810de046baf7e15356cc59a	foo.log Inc.	www.foo-log.co.jp	Yes	Yes	www.foo-log.co.jp/inquiry.html	Android, IOS	No	No	58060d849597478d062551cb	FoodLog : Calorie Counter					No		No		No		FALSE		FALSE		TRUE	Food Diary	Food images	FALSE			Calorie, Food photo, Food	No		No	No	No		No				No Information		No Information	No Information	No Information	No Information
5810de046baf7e15356cc59c	Stefan Diener Software-Entwicklung	www.mycalorieapp.de/	Yes	Yes	www.mycalorieapp.de/?page_id=382&lang=en	Android	Yes	No	58060d849597478d06255195	Calorie counter - Calories!			Health, Physical activity	Excercise, Body weight	Yes	Advices	No		No		FALSE		FALSE		TRUE	Food Diary	Database input, Custom input, Recently eaten foods input, Generic input, Favorite eaten foods	TRUE		Favorite eaten foods, Recently eaten foods input	Macro nutrients, Micro nutrients, Calorie, Food score, Carbohydrates	Yes	Weight estimation	No	No	Yes	www.mycalorieapp.de/?page_id=394&lang=en	Yes	www.mycalorieapp.de/?page_id=762&lang=en	No information	No Information	Yes	No information	No Information	No Information	Yes	No Information	Yes	With Consent
5810de046baf7e15356cc59d	PIONE STUDIO	calorie-app.com/	No	No		Android	No	No	58060d849597478d062551b9	Food Calorie Calculator			Motivation	Nutrition goals	No		No		No		FALSE		FALSE		TRUE	Food Diary	Database input, Custom input	TRUE			Calorie, Food	No Information		No	No	No		No				No Information		No Information	No Information	No Information	No Information
5810de046baf7e15356cc59e	eSymetric GmbH	www.rungps.net	Yes	Yes	www.rungps.net/shop2/support/Support.jsp	Android	No	No	58060d849597478d062551ff	Daily Calorie Balance			Motivation, Health, Physical activity	Activity, Food preferences , BMR, Activity level	No		No		No		FALSE		FALSE		TRUE	Food Diary	Database input, Favorite eaten foods, Frequently eaten foods, Generic input	TRUE		Favorite eaten foods, Frequently eaten foods	Calorie	No Information		No	No	Yes	www.rungps.net/page/pag008/Terms-of-Use	Yes	www.rungps.net/page/pag003/Data-Protection-Statement	User	No Information	Yes	Registration, Address, Name, Username and or password, Phonenumber, Email address	Yes	Yes	Yes	No Information	Yes	No
5810de046baf7e15356cc59f	My Daily Bits		No	No		Android	Yes	No	58060ecc9597478d06255288	Food Journal					Yes	Advices, Reminders/Notifications	No		No		FALSE		FALSE		TRUE	Food Diary	Database input, Frequently eaten foods, Generic input, Recently eaten foods input	TRUE		Recently eaten foods input, Frequently eaten foods	Food, Calorie, Macro nutrients, Carbohydrates, Protein	Yes	Standard serving sizes	No	No	No		No				No Information		No Information	No Information	No Information	No Information
5810de046baf7e15356cc5a1	Obino (Virtual Indian Health Coach)	www.obino.in	Yes	Yes	www.obino.in/contact-us/	Android, IOS	Yes	No	58060ecc9597478d062552a6	Health & Weight Loss Coach			Motivation, Physical activity	Nutrition goals , Diet plans, Fitness plan, Activity, Steps, Hydration goals	Yes	Advices, Reminders/Notifications, Coaching	No		No		FALSE		FALSE		TRUE	Food Diary	Database input, Water, Recipes, Generic input	TRUE			Food, Calorie, Water volume	Yes	Volume estimation, Weight estimation, Standard serving sizes	No	No	Yes	www.obino.in/terms-conditions-2/	Yes	www.obino.in/terms-conditions-2/privacy-policy/	No information	No Information	Yes	Mandatory registration, Email address, Phonenumber, Name, Date of birth, Additional data	Yes	Yes	Yes	No Information	Yes	No Information
5810de046baf7e15356cc5a2	Azumio, Inc.	www.glucosebuddy.com	Yes	Yes	www.glucosebuddy.com/support	Android, IOS	Yes	No	58060ecc9597478d062552b0	Glucose Buddy : Diabetes Log			Health, Physical activity	Activity, Excercise, Medications	Yes	Reminders/Notifications	No		No		FALSE		FALSE		TRUE	Food Diary	Insuline levels, Blood glucose, Carbohydrates, Nutrient/Energy input	FALSE			Insulin level, Blood sugar, Carbohydrates	No		No	No	Yes	www.glucosebuddy.com/terms_of_use	Yes	www.glucosebuddy.com/privacy_policy	No information	No Information	Yes	Optional registration	No Information		Yes	No Information	Yes	Yes
5810de046baf7e15356cc5a3	Recovery Record	www.recoveryrecord.com	Yes	Yes	www.recoveryrecord.com/contact	Android, IOS	No	No	58060ecc9597478d062552ba	RR Eating Disorder Management	58029f7f5556277f0e9f7fc0	Recovery Record - Eating Disorder Management	Motivation, Physical activity	Emotions, Thoughts, Behavior, Diet plans, Nutrition goals	Yes	Rewards, Reminders/Notifications, Encouragements, Social support	No		No		FALSE		FALSE		FALSE	No Information	No information	FALSE			No information	No Information		No	No	Yes	www.recoveryrecord.com/landing/terms_of_use	Yes	www.recoveryrecord.com/landing/privacy_policy	User	Yes	Yes	Registration, Username and or password, Email address	Yes		Yes	No Information	Yes	With Consent
5810de046baf7e15356cc5a4	EasyFoodPlan.com	www.easyfoodplan.com	Yes	Yes	www.easyfoodplan.com/faq/email	Android	Yes	No	58060ecc9597478d062552c4	Calorie Counter			Motivation, Health, Physical activity	Excercise, Diet plans, Body weight, Weight goals, BMR, BMI	Yes	Advices	No		Yes	Facebook, Twitter	FALSE		FALSE		TRUE	Food Diary	Database input, Custom input, Restaurant dishes, Water, Generic input	TRUE			Food score, Water volume, Macro nutrients, Micro nutrients, Carbohydrates, Calorie, Protein	Yes	Standard serving sizes	No	No	Yes	www.easyfoodplan.com/about/terms	Yes	www.easyfoodplan.com/about/privacy	User	No	Yes	Optional registration, Name, Username and or password, Email address, Financial information	No Information		Yes	No Information	Yes	No
5810de046baf7e15356cc5a5	Fitatu	fitatu.com	Yes	Yes	fitatu.com/	Android, IOS	No	No	58060d849597478d0625519d	Fitatu Calorie Counter			Motivation, Health, Physical activity	Food preferences , Nutrition goals , Body weight, Body measurements, Activity goals, Activity level	Yes	Advices	No		No		TRUE	HealthKit, GoogleFit	FALSE		TRUE	Food Diary	Database input, Favorite eaten foods, Restaurant dishes, Frequently eaten foods, Generic input	TRUE		Favorite eaten foods, Frequently eaten foods	Micro nutrients, Macro nutrients, Carbohydrates, Calorie, Protein	Yes	Standard serving sizes, Weight estimation	No	No	No		No				No Information		No Information	No Information	No Information	No Information
5810de046baf7e15356cc5a6	Simple Macro		No	No		Android	No	No	58060d849597478d062551a2	Simple Macro - Calorie Counter			Motivation	Nutrition goals	No		No		No		FALSE		FALSE		TRUE	Food Diary	Macronutrients , Nutrient/Energy input, Favorite eaten foods	FALSE		Favorite eaten foods	Macro nutrients, Calorie	Yes	Manual macro input	No	No	No		No				No Information		No Information	No Information	No Information	No Information
5810de046baf7e15356cc5a7	Bolshakov Aleksandr		No	No		Android	No	No	58060d849597478d062551b1	Calorie Count			Health	Body weight, Body measurements	Yes	Advices	No		No		FALSE		FALSE		TRUE	Food Diary	Labeled or packaged food products , Generic input	FALSE			Macro nutrients, Calorie	No Information		No	No	No		No				No Information		No Information	No Information	No Information	No Information
5810de046baf7e15356cc5a9	Appmoto	twitter.com/appmoto_macros	No	No		Android	Yes	No	58060d849597478d062551ca	Calorie Counter - Macros			Motivation	Nutrition goals	No		No		No		FALSE		FALSE		TRUE	Food Diary	Barcode scanning, Custom input, Database input, Generic input, Labeled or packaged food products	TRUE			Macro nutrients, Carbohydrates, Calorie, Protein	Yes	Weight estimation	No	No	No		No				No Information		No Information	No Information	No Information	No Information
5810de046baf7e15356cc5aa	Pavel Goncharov	fat-alien.com/en/	Yes	Yes	fat-alien.com/en/	Android, IOS	No	No	58060d849597478d062551d9	Calorie Counter Fat Alien Pro			Health, Physical activity	Body weight, Activity level	No		No		No		FALSE		FALSE		TRUE	Food Diary	Database input, Custom input, Generic input	TRUE			Calorie, Macro nutrients	No Information		No	No	Yes	fat-alien.com/en/useragreement.html	Yes	fat-alien.com/en/useragreement.html	No information	No	Yes	Email address	No		No Information	No Information	No	No
5810de046baf7e15356cc5ab	Poundaweek	www.poundaweek.ca/	Yes	Yes	www.poundaweek.ca/	Android	Yes	No	58060ecc9597478d0625530a	Poundaweek - Calorie Counter			Motivation, Health	Nutrition goals , Diet plans, Body weight	Yes	Advices	No		Yes	UP by Jawbone - Track with UP Move‚Ñ¢, UP24‚Ñ¢	TRUE	GoogleFit	TRUE	Misfit, UP¬Æ ‚Äì Smart Coach for Health, Garmin Connect‚Ñ¢ Mobile, Record by Under Armour, connects with UA HealthBox, Samsung Gear, Health Mate - Steps tracker & Life coach	TRUE	Food Diary	Barcode scanning, Database input, Custom input, Labeled or packaged food products , Restaurant dishes	TRUE			Macro nutrients, Calorie, Carbohydrates, Protein	No Information		No	No	Yes	www.thedietgenie.com/tos	Yes	www.poundaweek.ca/privacy-policy	No information	No Information	Yes	Registration, Demographics			Yes	No Information	Yes	No Information
5810de046baf7e15356cc5ac	Harsha pps	www.facebook.com/desiCalMeter	No	No		Android	No	No	58060d849597478d062551e8	Desi Calorie Meter			Motivation, Health, Physical activity	Excercise, Food preferences , Body weight, Activity level	No		No		No		FALSE		FALSE		FALSE	No Information	No information	FALSE			Calorie	No Information		No	No	No		No				No Information		No Information	No Information	No Information	No Information
5810de046baf7e15356cc5ad	EBMACS	www.ebmacs.com	Yes	Yes	www.ebmacs.com/#get-in-touch	Android	No	No	58060d849597478d06255201	Calories Calculator			Motivation, Health, Physical activity	Body weight, Activity level, Weight goals, BMR, TDEE, Nutrition goals , Activity	No		No		No		FALSE		FALSE		TRUE	Food Diary	Energy, Nutrient/Energy input	FALSE			Calorie	Yes	Manual calorie input	No	No	No		No				No Information		No Information	No Information	No Information	No Information
5810de046baf7e15356cc5af	Martin Stone		No	No		Android	Yes	No	58060d849597478d062551a3	Simple Calorie Count			Physical activity	Excercise	No		No		No		FALSE		FALSE		TRUE	Food Diary	Custom input	FALSE			Calorie	Yes	Weight estimation, Standard serving sizes	No	No	No		No				No Information		No Information	No Information	No Information	No Information
5810de046baf7e15356cc5b0	JAVAHAULIX	aarontennyson.com	Yes	Yes	aarontennyson.com/	Android	No	No	58060d849597478d062551e9	Calorie Tracker: Stay On Track			Motivation	Nutrition goals	No		No		No		FALSE		FALSE		TRUE	Food Diary	Energy, Nutrient/Energy input	FALSE			Calorie	Yes	Manual calorie input	No	No	No		No				No Information		No Information	No Information	No Information	No Information
5810de046baf7e15356cc5b1	Le Secret du Poids SAS	www.lesecretdupoids.com	Yes	Yes	www.lesecretdupoids.com/contact/	Android, IOS	Yes	No	58060d849597478d0625519a	The Secret of Weight			Uncategorized, Uncategorized	Posts	Yes	Connected users	No		No		FALSE		FALSE		TRUE	Food Diary	Database input, Custom input, Recipes, Favorite eaten foods, Generic input	TRUE		Favorite eaten foods	Calorie	Yes	Standard serving sizes, Visual aid	No	No	Yes	www.lesecretdupoids.com/informations-legales/	Yes	www.lesecretdupoids.com/informations-legales/	No information	No Information	Yes	Registration, Username and or password, Health data	Yes	Yes	Yes	Yes	Yes	No Information
5810de046baf7e15356cc5b3	Stefan Diener Software-Entwicklung	www.mycalorieapp.de/	Yes	Yes	www.mycalorieapp.de/?page_id=382&lang=en	Android	Yes	No	58060d849597478d062551c2	Calories Carb Prot Fat Counter			Health, Physical activity	Excercise, Body weight, Activity	No		No		Yes	Google+ ‚Äì interests, communities, discovery	TRUE	GoogleFit	FALSE		TRUE	Food Diary	Database input, Barcode scanning, Custom input, Recently eaten foods input, Favorite eaten foods, Macronutrients , Energy, Proteins, Generic input, Labeled or packaged food products , Nutrient/Energy input	TRUE		Favorite eaten foods, Recently eaten foods input	Macro nutrients, Food score, Carbohydrates, Calorie, Protein	Yes	Custom serving sizes, Weight estimation	No	No	Yes	www.mycalorieapp.de/?page_id=394&lang=en	Yes	www.mycalorieapp.de/?page_id=762&lang=en	User	No	No				No Information	No Information
5810de046baf7e15356cc5b4	MEVOLIFE INC.	www.mevolife.com/	Yes	Yes	www.mevolife.com/	Android, IOS	Yes	No	58060d849597478d062551c7	Mevo - Weight Loss & Fitness			Motivation, Health, Physical activity	Excercise, Physical fitness, Body weight, Fitness plan, Diet plans, Posts	Yes	Connected users, Reminders/Notifications, Advices, Coaching, Rewards, Social support	No		Yes	Fitbit	TRUE	GoogleFit	TRUE	Fitbit	TRUE	Food Diary	Water, Recipe list	FALSE			Calorie, Water volume, Protein	No Information		No	No	No		Yes	www.mevolife.com/privacy-policy/	User	Yes	Yes	Registration, Health data, Demographics	No Information		No Information	No Information	With Consent	With Consent
5810de046baf7e15356cc5b6	OPunktSchmidt		No	No		Android	No	No	58060ecc9597478d062553fa	Food Diary & Weight Control			Motivation, Health	Body weight, Nutrition goals	No		No		No		FALSE		FALSE		TRUE	Food Diary	Generic input	FALSE			Macro nutrients, Calorie	Yes	Weight estimation, Standard serving sizes	No	No	No		No				No Information		No Information	No Information	No Information	No Information
5810de046baf7e15356cc5b7	Nutritionix	www.nutritionix.com	Yes	Yes	www.nutritionix.com/contact	Android, IOS	No	No	58060d849597478d062551a0	Track - Calorie Counter					Yes	Reminders/Notifications	No		Yes	Fitbit	TRUE	HealthKit, GoogleFit	TRUE	Fitbit	TRUE	Food Diary	Restaurant dishes, Voice , Database input, Barcode scanning, Generic input, Labeled or packaged food products	TRUE			Macro nutrients, Micro nutrients, Carbohydrates, Protein	Yes	Standard serving sizes	Yes	No	Yes	www.nutritionix.com/terms	Yes	www.nutritionix.com/privacy	User	Yes	Yes	Registration	No Information		No Information	No Information	No Information	No Information
5810de046baf7e15356cc5b8	NordClinic	www.bariatriciq.com	Yes	No		Android, IOS	No	No	58060ecc9597478d0625533d	Bariatric IQ			Health, Uncategorized, Uncategorized	Body image, Body weight, Posts	Yes	Personal feedback, Advices, Encouragements, Social support	No		No		FALSE		FALSE		FALSE	No Information	No information	FALSE			No information	No Information		No	No	No		No				No Information		No Information	No Information	No Information	No Information
5810de046baf7e15356cc5ba	UnifyLog LLC	www.unifylog.com	Yes	No		Android	No	No	58060ecc9597478d06255419	Food Allergy Tracker Free			Health	IBS symptoms, Symptoms	No		No		No		FALSE		FALSE		TRUE	Food Diary	Generic input	FALSE			Food	No		No	No	No		No				No Information		No Information	No Information	No Information	No Information
5810de046baf7e15356cc5bb	2D Rebel Games	www.percenteat.com	Yes	Yes	www.percenteat.com/indexEN.html#contact-section	Android	Yes	No	58060ecc9597478d0625542d	PercentEat food diary			Motivation	Nutrition goals	Yes	Advices	No		Yes	Twitter	FALSE		FALSE		TRUE	Food Diary	Database input, Custom input, Generic input	TRUE			Calorie	Yes	Standard serving sizes	No	No	No		No				No Information		No Information	No Information	No Information	No Information
5810de046baf7e15356cc5bc	On The Regimen	www.ontheregimen.com	Yes	No		Android, IOS	No	No	58060ecc9597478d06255422	On The Regimen Macros			Motivation, Health	Nutrition goals , Body image	No		No		No		FALSE		FALSE		TRUE	Food Diary	Database input, Generic input	TRUE			Macro nutrients	No		No	No	No		No				No Information		No Information	No Information	No Information	No Information
5810de046baf7e15356cc5be	Harvey G. Payne	sites.google.com/site/mydietjournalapp/	Yes	No		Android	No	No	58060ecc9597478d06255230	my Diet Journal			Motivation, Health, Physical activity	Excercise, Lifelogging data, Body composition, Blood pressure, Body weight, Health goals	Yes	Reminders/Notifications	No		Yes	Facebook	FALSE		FALSE		TRUE	Food Diary	Barcode scanning, Water, Database input, Generic input, Labeled or packaged food products	TRUE			No information, Water volume	No Information		No	No	No		No				No Information		No Information	No Information	No Information	No Information
5810de046baf7e15356cc5bf	Prestige Worldwide App Co	prestigeworldwideapp.com	No	No		Android	No	No	58060ecc9597478d06255252	MyKeto Diet Guide & Calculator			Motivation	Nutrition goals	Yes	Advices	No		No		FALSE		FALSE		TRUE	Food Diary	Database input, Custom input, Generic input	TRUE			Calorie, Macro nutrients, Carbohydrates, Protein	Yes	Weight estimation	No	No	No		No				No Information		No Information	No Information	No Information	No Information
5810de046baf7e15356cc5c0	EONSOFT	eonsoft.blogspot.com	Yes	Yes		Android	No	No	58060ecc9597478d06255222	Diet Diary			Health, Uncategorized, Uncategorized	Notes, Body weight	No		No		No		FALSE		FALSE		TRUE	Food Diary	Energy, Nutrient/Energy input	FALSE			Calorie	No		No	No	No		No				No Information		No Information	No Information	No Information	No Information
5810de046baf7e15356cc5c1	Martin Stone	rarepebble.com/privacy/simple-diet-diary.html	Yes	Yes	rarepebble.com/	Android	Yes	No	58060ecc9597478d0625522c	Simple Diet Diary			Motivation	Nutrition goals	No		No		No		FALSE		FALSE		TRUE	Food Diary	Database input, Custom input, Generic input	TRUE			Calorie, Macro nutrients	Yes	Portion count	No	No	No		Yes	rarepebble.com/privacy/simple-diet-diary.html	User	No	No				No Information	No Information
5810de046baf7e15356cc5c2	Meuuha Apps	plus.google.com/u/1/communities/112268364483467301575	No	No		Android	No	No	58060ecc9597478d06255275	Nutrition Tracker			Motivation	Nutrition goals , Weight goals	No		No		No		FALSE		FALSE		TRUE	Food Diary	Database input, Custom input, Generic input	TRUE			Macro nutrients, Carbohydrates, Calorie, Protein	Yes	Weight estimation, Standard serving sizes	No	No	No		No				No Information		No Information	No Information	No Information	No Information
5810de046baf7e15356cc5c4	Parsida AB	www.fourhourworkweek.com/blog/apps	Yes	No		Android	No	No	58060ecc9597478d06255298	The Slow-Carb Diet			Uncategorized, Uncategorized	Notes	Yes	Reminders/Notifications	No		Yes	Facebook, Twitter	FALSE		FALSE		TRUE	Food Diary	Food images	FALSE			No information	No		No	No	No		No				No Information		No Information	No Information	No Information	No Information
5810de046baf7e15356cc5c5	LifeScan Europe, a division of Cilag GmbH Intl.		No	No		Android	No	No	58060ecc9597478d062552b6	OneTouch Reveal			Health, Physical activity	Excercise, Blood sugar	No		Yes	Blood glucose meter	No		FALSE		FALSE		TRUE	Food Diary	Blood glucose, Insuline levels, Carbohydrates, Nutrient/Energy input	FALSE			Blood sugar, Insulin level, Carbohydrates	No Information		No	No	No		No				No Information		No Information	No Information	No Information	No Information
5810de046baf7e15356cc5c7	SparkPeople	www.sparkcoach.com/coach/index.asp?r=coachhome	Yes	Yes	www.sparkpeople.com/contact.asp	Android, IOS	Yes	No	58060ecc9597478d062552ed	SparkCoach			Physical activity	Motivation, Excercise, Posts	Yes	Coaching, Social support, Advices	No		Yes	Fitbit	FALSE		TRUE	Fitbit	TRUE	Food Diary	Database input	TRUE			Calorie	Yes	No information	No	No	Yes	www.sparkpeople.com/resource/motivation_articles.asp?id=921	Yes	www.sparkpeople.com/resource/motivation_articles.asp?id=922	User	Yes	Yes	Registration	Yes	Yes	Yes	No Information	Yes	No Information
5810de046baf7e15356cc5c8	mDietGuru	www.mdietguru.com	Yes	Yes	www.mdietguru.com/#contact	Android, IOS	Yes	No	58060ecc9597478d06255306	mDietGuru			Motivation, Health, Physical activity	Excercise, Activity, Diet plans, Symptoms, Steps	Yes	Advices	No		No		FALSE		FALSE		TRUE	Food Diary	Database input, Water	TRUE			Calorie, Water volume	No Information		No	No	No		No				No Information		No Information	No Information	No Information	No Information
5810de046baf7e15356cc5c9	Worrall Studios Ltd.	www.worrall.pw	Yes	No		Android, IOS	Yes	No	58060ecc9597478d062553fd	Slimming Tracker	58029f7f5556277f0e9f80b6	Slimming Tracker	Health	Body weight	No		No		No		FALSE		FALSE		FALSE	No Information	No information	FALSE			No information, Calorie	No Information		No	No	No		No				No Information		No Information	No Information	No Information	No Information
5810de046baf7e15356cc5ca	Croc Software Solutions	crocsoftware.org/wwd-and	Yes	Yes	crocsoftware.org/wwd-and/#contact-us	Android	Yes	No	58060ecc9597478d06255253	Diet Watchers Diary			Motivation, Health	Diet plans, Body weight	No		No		No		FALSE		FALSE		TRUE	Food Diary	Favorite eaten foods, Diet plans, Barcode scanning, Database input, Generic input, Labeled or packaged food products	TRUE		Favorite eaten foods	Food score	Yes	Standard serving sizes	No	No	No		No				No Information		No Information	No Information	No Information	No Information
5810de046baf7e15356cc5cb	Can Yapan	www.canyapan.com/	No	Yes		Android	No	No	58060ecc9597478d06255232	Diet Diary			Health, Physical activity	Medications, Activity	Yes	Reminders/Notifications	No		No		FALSE		FALSE		TRUE	Food Diary	Custom input	FALSE			No information	No		No	No	No		No				No Information		No Information	No Information	No Information	No Information
5810de046baf7e15356cc5cd	canofsleep.com	www.wwdiary.com	Yes	No		Android	No	No	58060ecc9597478d0625527b	WWDiary			Health, Physical activity	Body weight, Activity	No		No		No		FALSE		FALSE		TRUE	Food Diary	Barcode scanning, Database input, Generic input, Labeled or packaged food products	TRUE			Food score	Yes	No information	No	No	No		No				No Information		No Information	No Information	No Information	No Information
5810de046baf7e15356cc5ce	Healthy Lifestyle		No	No		Android	No	No	58060ecc9597478d062552b7	PKU Diet Management			Motivation, Health	Body weight, Food preferences	Yes	Advices	No		No		FALSE		FALSE		TRUE	Food Diary	Barcode scanning, Custom input, Database input, Favorite eaten foods, Frequently eaten foods, Generic input, Labeled or packaged food products	TRUE	USDA	Favorite eaten foods, Frequently eaten foods	Phenyalanine, Macro nutrients, Micro nutrients, Carbohydrates, Protein	Yes	Weight estimation, Standard serving sizes	No	No	No		No				No Information		No Information	No Information	No Information	No Information
5810de046baf7e15356cc5cf	Venn Interactive, Inc.	www.mystupidsimpleapp.com	Yes	Yes	www.mystupidsimpleapp.com/	Android, IOS	Yes	No	58060ecc9597478d0625525f	Keto - Low Carb Diet Tracking			Motivation, Uncategorized, Uncategorized	Nutrition goals , Diet plans, Posts	Yes	Advices	No		No		FALSE		FALSE		TRUE	Food Diary	Water, Custom input, Database input, Generic input	TRUE			Water volume, Macro nutrients, Carbohydrates, Calorie, Protein	Yes	Standard serving sizes	No	No	Yes	www.mystupidsimpleapp.com/terms/	Yes	www.mystupidsimpleapp.com/terms-conditions/	User	Yes	Yes	Mandatory registration	Yes		Yes	Yes	Yes	With Consent
5810de046baf7e15356cc5d0	New Angle Technologies LLC	Ideas4ever.com/apps	Yes	Yes	www.ideas4ever.com/about.html	Android, IOS	No	No	58060ecc9597478d06255278	CheckOff Diet Tracker			Motivation	Diet plans	No		No		No		FALSE		FALSE		TRUE	Food Diary	Database input, Generic input	TRUE			Food group	No		No	No	No		Yes	www.ideas4ever.com/privacy.html	User	No	Yes	Optional registration	No Information		Yes	No Information	No Information	No Information
5810de046baf7e15356cc5d1	BariApps	www.bariapps.com	Yes	Yes	www.bariapps.com	Android, IOS	No	No	58060ecc9597478d0625527d	Baritastic - Bariatric Tracker			Motivation, Health, Uncategorized, Uncategorized	Body composition, Body image, Hunger, Emotions, Notes	Yes	Reminders/Notifications, Social support	No		No		TRUE	HealthKit	FALSE		FALSE	No Information	No information	FALSE			Macro nutrients, Micro nutrients, Protein	No Information		No	No	No		No				No Information		No Information	No Information	No Information	No Information
5810de046baf7e15356cc5d3	PRUSOV digital	prusov.com	Yes	Yes	prusov.com/contact	Android	Yes	No	58060ecc9597478d06255291	SmartFoodTracker - Food Logger			Motivation, Health, Physical activity	Food preferences , Body weight, Weight goals, Nutrition goals , Activity level	No		No		No		FALSE		FALSE		TRUE	Food Diary	Database input, Favorite eaten foods, Custom input, Frequently eaten foods, Recently eaten foods input, Generic input	TRUE		Favorite eaten foods, Recently eaten foods input, Frequently eaten foods	Macro nutrients, Protein	Yes	Standard serving sizes, Weight estimation	No	No	No		No				No Information		No Information	No Information	No Information	No Information
5810de046baf7e15356cc5d4	Pocket Dietitian, Inc	www.pocketdietitian.com	No	No		Android	No	No	58060ecc9597478d062552fd	Pocket Dietitian			Health	Nutritional diseases	Yes	Advices	No		No		FALSE		FALSE		TRUE	Food Diary	Custom input	FALSE			Macro nutrients	Yes	Standard serving sizes	No	No	No		No				No Information		No Information	No Information	No Information	No Information
5810de046baf7e15356cc5d5	GamePlanX	careot.net/	Yes	Yes	careot.net/contact-us.html	Android, IOS	No	No	58060ecc9597478d06255296	Careot - Nutrition Tracker			Motivation, Health	Body weight, Weight goals, Blood type	Yes	Connected users	No		No		TRUE	HealthKit	FALSE		TRUE	Food Diary	Database input, Custom input, Food images, Generic input	TRUE			Macro nutrients, Micro nutrients	Yes	Custom serving sizes	Yes	No	Yes	careot.net/Disclaimer.html	Yes	careot.net/PrivacyPolicy.html	No information	Yes	Yes	Registration	No Information		No Information	No Information	Yes	No Information
5810de046baf7e15356cc5d6	Geoff Holden		No	No		Android	No	No	58060ecc9597478d0625533e	Food Diary			Health, Uncategorized, Uncategorized	IBS symptoms, Symptoms, Lifelogging data	No		No		No		FALSE		FALSE		TRUE	Food Diary	Custom input	FALSE			Food	No		No	No	No		No				No Information		No Information	No Information	No Information	No Information
5810de046baf7e15356cc5d7	AB Mobile Apps	www.abmobileapps.com	Yes	Yes	www.abmobileapps.com/contact-us/	Android, IOS	Yes	No	58060ecc9597478d06255204	Diet Plan			Motivation, Health, Physical activity	Sleep, Activity level, Diet plans, Excercise, Body weight, Body measurements, Fitness plan, Weight goals, Income level	Yes	Reminders/Notifications, Encouragements, Advices	No		No		FALSE		FALSE		TRUE	Food Diary	Diet plans, Recipe list, Database input, Generic input	TRUE			Calorie	No Information		No	No	Yes	www.abmobileapps.com/diet-plan-privacy-policy-tos/	Yes	www.abmobileapps.com/diet-plan-privacy-policy-tos/	Vendor	Yes	Yes		No Information		No Information	No Information	No Information	No Information
5810de046baf7e15356cc5d8	CKTTC		No	No		Android	No	No	58060ecc9597478d06255209	Bodybuilding Diet Workout Plan			Motivation	Diet plans	No		No		No		FALSE		FALSE		TRUE	Food Diary	Shopping list (consumption), No information	FALSE			Macro nutrients, Carbohydrates, Protein	No Information		No	No	No		No				No Information		No Information	No Information	No Information	No Information
5810de046baf7e15356cc5da	Health Promotion Board	www.stepschallenge.sg/	Yes	Yes	www.healthhub.sg/contact-us	Android, IOS, Watch OS	Yes	No	58060ecc9597478d06255272	Healthy 365			Physical activity	Steps	Yes	Challanges, Allowance badge	Yes	Pedometer	Yes	Lifelog, Fitbit, Actxa	TRUE	S Health	TRUE	Fitbit	TRUE	Food Diary	Database input, Generic input	TRUE			Calorie	No Information		No	No	Yes	www.healthhub.sg/terms-of-use	Yes	www.healthhub.sg/privacy-policy	User	No Information	Yes	Mandatory registration	No Information		Yes	No Information	Yes	Yes
5810de046baf7e15356cc5db	BioStatus Health	www.biostatushealth.com/nutrition.html	Yes	Yes	www.biostatushealth.com/contact-us.html	Android, IOS	No	No	58060ecc9597478d06255286	Nutrition Tracker			Health, Physical activity	Body composition, Activity level, Body temperature, Circadian rhythm, BMR, Body weight, Body measurements, Physical fitness, excersie, Medications, Heart rate, Medical history, Blood pressure, Blood sugar, Cholesterol , Complete blood count, Medical risk predictions	Yes	Advices	No		No		FALSE		FALSE		TRUE	Food Diary	Nutrient/Energy input	FALSE			Micro nutrients, Macro nutrients, Carbohydrates, Protein	No		No	No	Yes	www.biostatushealth.com/terms.html	Yes	www.biostatushealth.com/privacy.html	No information	No Information	Yes	Name, Address, Email address, Phonenumber, Optional registration	No Information		Yes	Yes	Yes	With Consent
5810de046baf7e15356cc5dc	OTB CONSULTING PRIVATE LIMITED	www.mydietist.com	Yes	Yes	www.mydietist.com/#contact	Android, IOS	Yes	No	58060ecc9597478d062552a9	MyDIETist Lose Weight Stay Fit			Motivation, Health, Uncategorized, Uncategorized	BMI, BMR, Diet plans, Fitness plan, Fitness goals, Medications, Posts	Yes	Reminders/Notifications, Coaching	No		No		FALSE		FALSE		TRUE	Food Diary	Recipes, Custom input	FALSE			Calorie, Macro nutrients, Carbohydrates, Protein	Yes	No information	No	No	Yes	www.mydietist.com/t&c.html	Yes	www.mydietist.com/privacy.html	User	Yes	Yes	Registration, Health data, Name, Username and or password, Email address, Location, Phonenumber, Date of birth, Additional data	Yes		Yes	Yes	Yes	Yes
5810de046baf7e15356cc5dd	DietGenie	www.thedietgenie.com	Yes	No		Android	Yes	No	58060ecc9597478d062552b8	DietGenie - Easy diet plans			Motivation, Uncategorized, Uncategorized	Food preferences , Diet plans, Nutrition goals , Weight goals, Posts	Yes	Reminders/Notifications, Reminders/Notifications	No		No		FALSE		FALSE		TRUE	Food Diary	Shopping list (consumption), Database input, Water, Recipes	TRUE			Food, Macro nutrients, Calorie, Recipe, Water volume	No Information		No	No	Yes	www.thedietgenie.com/tos	No		User	Yes	Yes	Registration, Username and or password, Email address	Yes	No Information	No Information	No Information	No Information	No Information
5810de046baf7e15356cc5df	Wageningen UR	www.wageningenur.nl	Yes	Yes	www.wur.nl/nl/Contact-Wageningen-University-Research.htm	Android, IOS	No	No	5806116c9597478d062554b7	WageningenX Nutrition					No		No		No		FALSE		FALSE		FALSE	Incidental Food Logging	Food photo occasions	FALSE			Food photo	No		No	No	No		No				No Information		No Information	No Information	No Information	No Information
5810de046baf7e15356cc5e0	CookingDistrict.com	cookingdistrict.com/mydailyplate	Yes	Yes	cookingdistrict.com/mydailyplate	Android, IOS	Yes	No	58060ecc9597478d062552ef	My Daily Plate			Motivation, Physical activity	Activity level, Nutrition goals , Posts, Hydration goals	Yes	Advices, Challanges, Reminders/Notifications	No		No		FALSE		FALSE		TRUE	Food Diary	Database input, Water, Generic input	TRUE	USDA		Food group, Food, Calorie, Water volume, Protein	Yes	Standard serving sizes, Weight estimation, Volume estimation	No	No	Yes	cookingdistrict.com/cd/general.nsf/fdocs/terms?opendocument	Yes	cookingdistrict.com/cd/general.nsf/fdocs/privacy?opendocument	User	Yes	Yes	Optional registration, Email address, Name, Financial information, Phonenumber, Username and or password	Yes	No	No Information	No Information	Yes	No Information
5810de046baf7e15356cc5e2	Professional Recreation Organization, Inc.	www.2020lifestyles.com	Yes	Yes	www.2020lifestyles.com/contact-us.aspx	Android, IOS	Yes	No	58060ecc9597478d06255321	20/20 LifeStyles			Motivation, Health, Physical activity	Nutrition goals , Fitness plan, Diet plans, Body weight, Weight goals, Steps, Posts	Yes	Advices	No		No		TRUE	HealthVault	FALSE		TRUE	Food Diary	Database input, Restaurant dishes, Generic input	TRUE			Calorie	No Information		No	No	Yes	www.2020lifestyles.com/terms-of-use.aspx	Yes	www.2020lifestyles.com/privacy-policy.aspx	User	Yes	Yes	Registration	Yes	No Information	Yes	Yes	Yes	With Consent
5810de046baf7e15356cc5e3	FitWell	www.fitwell.co	Yes	Yes	www.fitwell.co/	Android, IOS	Yes	No	58060ecc9597478d0625533a	FitWell Fitness Health Diet			Motivation, Health, Physical activity	Fitness goals, Physical fitness, Fitness plan, Excercise, Diet plans, Food preferences , BMI, Steps	Yes	Coaching, Reminders/Notifications, Advices	No		No		TRUE	HealthKit, GoogleFit	FALSE		TRUE	Food Diary	Water, Favorite eaten foods, Generic input	FALSE		Favorite eaten foods	Calorie, Water volume	No Information		No	No	Yes	www.fitwell.co/user-agreement/	Yes	www.fitwell.co/privacy/	User	Yes	Yes	Name, Date of birth, Additional data, Mandatory registration, Email address	No Information		No Information	No Information	No	With Consent
5810de046baf7e15356cc5e5	DesignByVH	calsandmacros.designbyvh.com/	Yes	No		Android, IOS	No	No	58060ecc9597478d06255425	Cals & Macros FREE	5803d5ba80ec6b3e0c0ac81d	Cals & Macros FREE	Motivation, Health, Physical activity	Food preferences , Body weight, Excercise	No		No		Yes	Facebook	FALSE		FALSE		TRUE	Food Diary	Database input, Barcode scanning, Favorite eaten foods, Custom input, Recently eaten foods input, Frequently eaten foods, Generic input, Labeled or packaged food products	TRUE		Favorite eaten foods, Recently eaten foods input, Frequently eaten foods	Macro nutrients, Calorie, Carbohydrates, Protein	Yes	Weight estimation, Standard serving sizes	No	No	No		No				No Information		No Information	No Information	No Information	No Information
5810de046baf7e15356cc5e6	Codium App Ideas	hydrocoach.com/	Yes	No		Android	Yes	No	5806116c9597478d06255566	Hydro Coach - drink water			Health	Body weight	Yes	Reminders/Notifications, Reminders/Notifications	No		Yes	Fitbit	TRUE	GoogleFit, S Health	TRUE	Fitbit	TRUE	Food Diary	Water	FALSE			Water volume	Yes	Volume estimation	No	No	No		Yes	hydrocoach.com/en/privacy-policy/	User	No	Yes	Registration, Name, Email address, Date of birth, Gender, Additional data, Financial information	No		Yes	No Information	No Information	No Information
5810de046baf7e15356cc5e7	nmi-Portal / panthera.cc	www.nahrungsmittel-intoleranz.com	Yes	Yes	www.nahrungsmittel-intoleranz.com/impressum-fussmenu-61.html	Android	No	No	58060ecc9597478d062553f4	Food and Symptoms Diary			Health	Symptoms, IBS symptoms	No		No		No		FALSE		FALSE		TRUE	Food Diary	Food images, Custom input	FALSE			No information	No Information		No	No	No		No				No Information		No Information	No Information	No Information	No Information
5810de046baf7e15356cc5e8	RD Digital	www.redfoundry.com	Yes	Yes	www.redfoundry.com/contact/	Android, IOS	Yes	No	58060ecc9597478d06255408	21 Day Tummy Tracker			Health, Physical activity	Excercise, Medications, Symptoms	No		No		No		FALSE		FALSE		TRUE	Food Diary	Custom input	FALSE			No information	Yes	Recipe	No	No	No		No				No Information		No Information	No Information	No Information	No Information
5810de046baf7e15356cc5ea	Tino Nimmerjahn	www.tn-software.de	Yes	No		Android	No	No	58060ecc9597478d06255421	Nutrition Diary			Health	BMI, Body weight	No		No		No		FALSE		FALSE		TRUE	Food Diary	Barcode scanning, Database input, Labeled or packaged food products , Generic input	TRUE			Calorie, Macro nutrients	Yes	Weighing food , Weight estimation, Standard serving sizes	No	No	No		No				No Information		No Information	No Information	No Information	No Information
5810de046baf7e15356cc5eb	spoonacular	spoonacular.com/	Yes	Yes	spoonacular.com/	Android, IOS	No	No	58060ecc9597478d06255426	Meal Planner and Food Manager			Motivation	Diet plans, Evaluations , Food preferences	No		No		No		FALSE		FALSE		TRUE	Food Diary	Recipe list, Shopping list (consumption), Recipes, Food images	FALSE			Food photo, Ingredients	No		Yes	No	Yes	spoonacular.com/disclaimer	Yes	spoonacular.com/disclaimer	User	Yes	Yes	Mandatory registration, Username and or password, Email address, Name			Yes	Yes	No	No
5810de046baf7e15356cc5ec	Cogent Infomedia	www.cogentinfomedia.com	Yes	Yes	www.cogentinfomedia.com/Home/ContactUs	Android	No	No	58060ecc9597478d0625542b	Indian Food Diary					Yes	Advices	No		No		FALSE		FALSE		TRUE	Food Diary	Generic input	FALSE			Macro nutrients	Yes	No information	No	No	No		No				No Information		No Information	No Information	No Information	No Information
5810de046baf7e15356cc5ed	Matt Donders	mattdonders.com/	Yes	Yes	mattdonders.com/contact-me	Android	Yes	No	5806116c9597478d062555ca	Calculator & Tracker for WWPP					No		No		No		FALSE		FALSE		TRUE	Food Diary	Custom input, Favorite eaten foods, Database input, Frequently eaten foods, Generic input	TRUE		Favorite eaten foods, Frequently eaten foods	Food score, Macro nutrients	Yes	Standard serving sizes	No	No	No		No				No Information		No Information	No Information	No Information	No Information
5810de046baf7e15356cc5ee	Unified Lifestyle	www.unifiedlifestyle.com	No	No		Android	Yes	No	5806116c9597478d0625548b	Restaurant Nutrition					No		No		No		FALSE		FALSE		TRUE	Food Diary	Restaurant dishes, Database input	TRUE			Macro nutrients, Micro nutrients	No Information		No	No	No		No				No Information		No Information	No Information	No Information	No Information
5810de046baf7e15356cc5ef	FastFood.com	www.FastFood.com/nutrition/	Yes	Yes	www.fastfood.com/contact-us/	Android	No	No	5806116c9597478d06255490	Fast Food Nutrition					No		No		No		FALSE		FALSE		TRUE	Food Diary	Restaurant dishes, Database input, Generic input, Favorite eaten foods	TRUE		Favorite eaten foods	Macro nutrients, Carbohydrates, Calorie, Protein	No Information		No	No	No		No				No Information		No Information	No Information	No Information	No Information
5810de046baf7e15356cc5f1	Designcity.pl	designcity.pl	Yes	Yes	www.designcity.pl/en/contact	Android	No	No	5806116c9597478d06255624	Diabetes Diary Glucose Tracker			Health, Physical activity	Medications, Activity	No		No		No		FALSE		FALSE		TRUE	Food Diary	Insuline levels, Blood glucose, Custom input	FALSE			Insulin level, Blood sugar, Carbohydrates, Protein	No		No	No	No		No				No Information		No Information	No Information	No Information	No Information
5810de046baf7e15356cc5f2	DROID INFINITY		No	No		Android	Yes	No	5806116c9597478d0625543b	HI - Health & Fitness Tracker			Motivation, Health, Physical activity	Sleep, BMI, Steps, Body composition, Body weight, Activity level, Blood pressure, Activity, Weight goals, Heart rate	No		No		No		FALSE		FALSE		TRUE	Food Diary	Database input, Custom input, Barcode scanning, Voice , Water, Generic input, Labeled or packaged food products	TRUE			Macro nutrients, Calorie, Water volume	Yes	Standard serving sizes	No	No	No		No				No Information		No Information	No Information	No Information	No Information
5810de046baf7e15356cc5f3	STETTINER	stettiner.eu	Yes	Yes	stettiner.eu/	Android, Android Wear	Yes	No	5806116c9597478d062554fe	Diet Watch			Motivation, Health, Physical activity	Body weight, BMI, Diet plans, Hydration goals, Activity level, Nutrition goals	Yes	Reminders/Notifications, Reminders/Notifications	No		No		TRUE	GoogleFit	FALSE		TRUE	Food Diary	Energy, Diet plans, Water, Nutrient/Energy input	FALSE			Calorie, Water volume	No Information		No	No	No		No				No Information		No Information	No Information	No Information	No Information
5810de046baf7e15356cc5f4	Clevapps		No	No		Android	Yes	No	5806116c9597478d06255503	WeightWar - Weight Loss			Motivation, Health	Body weight, Weight goals, BMI, BMR	Yes	Reminders/Notifications, Reminders/Notifications	No		No		FALSE		FALSE		TRUE	Food Diary	Water, Generic input	FALSE			No information, Water volume	No Information		No	No	No		No				No Information		No Information	No Information	No Information	No Information
5810de046baf7e15356cc5f6	Trainer Labs	www.trainerapp.io	Yes	No		Android, IOS	Yes	No	5806116c9597478d06255482	Trainer - Workout & Nutrition			Motivation, Health, Physical activity	Nutrition goals , Fitness goals, Excercise, Muscular strength	Yes	Coaching, Connected users	No		No		FALSE		FALSE		TRUE	Food Diary	Database input, Generic input	TRUE			Macro nutrients, Carbohydrates, Protein	Yes	Standard serving sizes	No	No	Yes	www.trainerapp.io/terms_of_use.html	Yes	www.trainerapp.io/privacy_policy.html	User	Yes	Yes	Mandatory registration, Username and or password, Financial information, Name, Email address	Yes	Yes	Yes	No Information	Yes	With Consent
5810de046baf7e15356cc5f7	softsysdroid		No	No		Android	No	No	5806116c9597478d062554aa	Nutrition DIARY					Yes	DRI display	No		No		FALSE		FALSE		TRUE	Food Diary	Database input, Custom input, Generic input	TRUE	USDA		Macro nutrients, Micro nutrients, Carbohydrates, Protein	No Information		No	No	No		No				No Information		No Information	No Information	No Information	No Information
5810de046baf7e15356cc5f8	HealthKart	consult.healthkart.com/weight-loss	Yes	Yes	consult.healthkart.com/weight-loss	Android, IOS	Yes	No	5806116c9597478d06255576	Weight Loss & Fitness Program			Motivation	Muscle building goals, Fitness plan, Weight goals, Health goals, Diet plans	Yes	Coaching, Advices, Personal feedback, Social support, Connected users, Reminders/Notifications, Reminders/Notifications	No		Yes	Fitbit	TRUE	GoogleFit	TRUE	Fitbit	TRUE	Food Diary	Water	FALSE			Calorie, Water volume	No Information		No	No	Yes	consult.healthkart.com/terms-and-conditions	No			No Information	Yes	Registration	No Information	No Information	No Information	No Information	No Information	No Information
5810de046baf7e15356cc5fb	Infobest	weightobserver.blogspot.com/	Yes	No		Android	No	No	5806116c9597478d0625562b	WeightObserver			Motivation, Health, Physical activity	Activity, Food preferences , Body weight	No		No		No		FALSE		FALSE		TRUE	Food Diary	Database input, Custom input, Generic input	TRUE			Food score, Calorie	No Information		No	No	No		No				No Information		No Information	No Information	No Information	No Information
5810de046baf7e15356cc5fd	OcterA	blog.octera.info/mobile-apps/ww-tools-free/	Yes	Yes	blog.octera.info/mobile-apps/ww-tools-free/	Android	Yes	No	5806116c9597478d062555d0	WW Tools Free			Health	Body weight	No		No		No		FALSE		FALSE		TRUE	Food Diary	Macronutrients , Nutrient/Energy input	FALSE			Food score	Yes	Manual macro input	No	No	No		No				No Information		No Information	No Information	No Information	No Information
5810de046baf7e15356cc5ff	Leightons Logic		No	No		Android	No	No	5806116c9597478d062555e4	Plan Tracker					No		No		No		FALSE		FALSE		TRUE	Food Diary	Generic input, Custom input	FALSE			Food score	No		No	No	No		No				No Information		No Information	No Information	No Information	No Information
5810de046baf7e15356cc600	Niall Murphy		No	No		Android	No	No	5806116c9597478d062555c8	Smart Points Calculator			Health	Physical fitness	No		No		No		FALSE		FALSE		TRUE	Food Diary	Food scores	FALSE			Food score	No Information		No	No	No		No				No Information		No Information	No Information	No Information	No Information
5810de046baf7e15356cc601	PointTracker	www.pointtracker.co.uk	Yes	Yes		Android	Yes	No	5806116c9597478d0625553b	Point Tracker Weight Watchers					No		No		No		FALSE		FALSE		TRUE	Food Diary	Recipes, Restaurant dishes, Database input, Generic input	TRUE			Macro nutrients, Food score	Yes	Standard serving sizes	No	No	No		No				No Information		No Information	No Information	No Information	No Information
5810de046baf7e15356cc603	Outlier	app.humanengine.com	Yes	Yes	app.humanengine.com	Android, IOS	Yes	No	5806116c9597478d062554ce	Nutritionist+			Motivation, Health, Physical activity	Diet plans, Body weight, Notes, Body image, Activity level, Weight goals, Body measurements, Food preferences	Yes	Advices, Coaching, Reminders/Notifications	No		No		FALSE		FALSE		TRUE	Food Diary	Barcode scanning, Database input, Favorite eaten foods, Labeled or packaged food products	TRUE		Favorite eaten foods	Macro nutrients, Calorie, Protein	Yes	Standard serving sizes	No	No	No		No				No Information		No Information	No Information	No Information	No Information
5810de046baf7e15356cc606	MZ Development		No	No		Android			5806116c9597478d062554fc	Weighfit - Weight Tracker BMI			Motivation, Health	BMI, Weight goals, Body image, Body composition, Nutrition goals	No		No		No		FALSE		FALSE		TRUE	Food Diary	Energy, Nutrient/Energy input	FALSE			Calorie	Yes	Manual calorie input	No	No	No		No				No Information		No Information	No Information	No Information	No Information
5810dd32ac934f6c34778836	FoxWare	propoints.foxware.co.uk	No	No		IOS	No	No			5803d5b980ec6b3e0c0ac78f	Pro Points UK	Physical activity	Activity	No		No		No		FALSE		FALSE		TRUE	Food Diary	Food scores	FALSE			Food score, Food	Yes	Weight estimation	No	No	No		No
5810de046baf7e15356cc5ae	Mohsen Raeisi	dailycalories.weebly.com/	Yes	Yes	dailycalories.weebly.com/contact.html	Android	Yes	No	58060d849597478d06255199	Daily Calories (offline)			Motivation, Physical activity	Excercise, Food preferences , Activity	No		No		No		FALSE		FALSE		TRUE	Food Diary	Barcode scanning, Database input, Generic input	TRUE			Calorie	Yes	Standard serving sizes, Weight estimation	No	No	No		No
5810de046baf7e15356cc59b	Malte Voigt	www.fddbextender.de/	Yes	Yes	fddbextender.de/	Android	Yes	No	58060d849597478d062551a9	Calorie Counter -FDDB Ext. Pro			Motivation, Physical activity	Food preferences , Excercise, Activity, Nutrition goals	No		No		Yes	Calorie Counter by FatSecret	FALSE		FALSE		TRUE	Food Diary	Database input, Barcode scanning, Favorite eaten foods, Custom input, Generic input	TRUE		Favorite eaten foods	Micro nutrients, Macro nutrients, Carbohydrates, Protein	Yes	No information	No	No	No		Yes	www.iubenda.com/privacy-policy/565245
5810de046baf7e15356cc5b9	NutriSoft Brazil	www.nutrisoft.com.br	Yes	Yes	nutrisoft.com.br/contato/	Android	No	No	58060ecc9597478d06255229	Diet and Weight Loss			Motivation, Health, Physical activity	Excercise, BMI, Diet plans	Yes	Advices, Challanges, Reminders/Notifications	No		No		FALSE		FALSE		TRUE	Food Diary	No information	FALSE			No information	No Information		No	No	No		No				No Information		No Information	No Information	No Information	No Information
5810de046baf7e15356cc5d9	Christian Knobloch	www.der-knob.de	Yes	No		Android	No	No	58060ecc9597478d0625526d	Food Tracker			Uncategorized, Uncategorized	Notes, Body weight	No		No		No		FALSE		FALSE		TRUE	Food Diary	No information	FALSE			Food group	No Information		No	No	No		No
[truncated: 6 more columns]

## Sheet: GooglePlayAppSearch
appSearchId	appStoreId	name	description	userRatingCount	userRating	screenshotUrls	releaseDate	genre	appVersion	price	installUrl	icon	createdAt	website	rating>2	rating>2ANDratingCount>9	isIntakeApp	rating>2ANDratingCount>9ANDIntakeApp	isEnglish	isAppSelection	appSelectionId
5806116c9597478d062555cc	com.ellisapps.itrackbitesplus	iTrackBites: Smart Weight Loss	iTrackBites is Compatible with your current weight loss system (Smart Plus Classic and Calories). It can track using Food Score Values or Calories exercises and weight. It has huge food restaurant and barcode scanning databases.‚ñ† Includes the Following in the Price of the app ‚ñ†‚àö Pay one time! No Monthly Fees or Subscriptions‚àö New 2016 Smart system is now supported‚àö Choose between Smart …	557	4.5	//lh3.googleusercontent.com/QliY1QvES94OjOGqCJLfVJ2QZSloGj_ZTKAIOp3PultJcDKCo5tFYs5E202WhwxlB14g=h310,//lh3.googleusercontent.com/mHKDDj9Y_hjqoOxRGVbStm_DYFDh0KHqHHcMtTJYzaS4E23Kv47_00uvRWmsPzFB1XU=h310,//lh3.googleusercontent.com/0SNFbNOhWWyQFZ28Hg4OUrk4zdNEC5JZ8GFUnl_dBFgiXIwStDUyNXKJuMvtgPHLtQ=h310,//lh3.googleusercontent.com/XRTlTsXQggb9P3hH0JDqceu0s-9YwEk7w-hVmthgc4LNbJhxWuJbR8dOP2NKTbxukEM=…		Health & Fitness	1.9	¬£2.99	https://play.google.com/store/apps/details?id=com.ellisapps.itrackbitesplus&hl=en&gl=gb	//lh3.googleusercontent.com/pdl0g8R17RS50IqQfPuRwYIM3BEP1NiPFliQ1ASbiww_x5kG0EZu_W1baULDk5rPoA=w300	Tue Oct 18 2016 14:11:25 GMT+0200 (CEST)	http://itrackbites.com/help	TRUE	TRUE	TRUE	TRUE	TRUE	TRUE	5735ce99a2de95c9263d5fe3
5806116c9597478d062555ff	com.app.weightapp	Weight What Tracker Calculator	Weight What? is a weight loss points tracker and calculator designed for everyday life. Try the Weight What? app with a fully functional 7 day free trial! Once the trial expires purchase in app for a one-time $3.99 fee.It works like a budget and is simple to follow. You're allowed a certain number of food points to consume everyday. Stay within your allotted points and you'll lose weight! You eve…	177	4.1	//lh4.ggpht.com/WGBFi-POdbXZjU8jOpJ8KDby_VU9XcHzrqhHXohGjBCkR63smMS4tC58rJ4sbQM1txE=h310,//lh3.ggpht.com/9b7wIxnpvbbeOau7oETm9QMLsYlo-vrhtq-Z9OMKu_QOoDZHGNg-ZFjrOSfK58jT6Qrb=h310,//lh5.ggpht.com/5iN5umlSHEfrzqV2SjHF2rqbqSWzc5dS-gZwwOByyTQAkvHvYxUXhdiyTQfOGYuGFAMN=h310,//lh5.ggpht.com/6tvFdiXLIFo7MIwbH7GsSJuNg2HDDLSZtWRMsllBA9FURK6PmgNAVKSctvnbOSMW_cE=h310,//lh3.ggpht.com/vXGSprJzJqH-7oB_D6UoPxVaO…		Health & Fitness	1.22	0	https://play.google.com/store/apps/details?id=com.app.weightapp&hl=en&gl=gb	//lh5.ggpht.com/ckIuzQ4sPZmalp8lMu_5-4vfdWA9S_ZvLcxiyo8jj8BqYfb4-9y2fY6fPLmFmKUp0z4=w300	Tue Oct 18 2016 14:11:25 GMT+0200 (CEST)	http://weightwhatapp.com	TRUE	TRUE	TRUE	TRUE	TRUE	TRUE	5810ddaa280084d734c7d4f9
5806116c9597478d0625556a	com.getrevive.revive	Revive - Weight Loss	Revive - Weight Loss is a new way to improve your well-being everyday. Unlike other weight loss apps that focus on calorie counting Revive helps you track and improve your eating habits for a more lasting impact.Revive is made for you if: > You wish to acquire better eating habits in order to get back in shape improve your general well-being and lose weight.> You do not believe anymore in unsusta…	105	4.3	//lh3.googleusercontent.com/0s-L8XsbtXFv3QWG1kd6svOubmkv2nvi_xW9cntMcXi7RbR-XvFCOkSu9Q1fJdaPcuI=h310,//lh3.googleusercontent.com/N8X4pH2ShNjaqVrOvyaMq7-HQN8sXukQBu6RHBMq1PeFhce9xx7vuIycu91IYqVWCR4=h310,//lh3.googleusercontent.com/UHpBdffFBNadPOtT__TxCV7Y2-judQoMpcjSR9nuWG51wOKj4lRd_EuhGNz_Fh_E-0c=h310,//lh3.googleusercontent.com/9v4IwBq5cQE1ZNtmd-Wj17OyDPsV3J-S3aq2Uz0LxzwDa9ypxVCo388i-erzX55I-A=h…		Health & Fitness	1.0.27	0	https://play.google.com/store/apps/details?id=com.getrevive.revive&hl=en&gl=gb	//lh3.googleusercontent.com/PPafs-a-KmQSM7m4JEYhwIOyUO2E6n_Y07NiJXF4Xlp34IPeR2T2kG-eWVH8hyiZLrc=w300	Tue Oct 18 2016 14:11:25 GMT+0200 (CEST)	http://www.get-revive.com	TRUE	TRUE	TRUE	TRUE	TRUE	TRUE	5810de046baf7e15356cc590
58060d849597478d06255192	com.marioherzberg.swipeviews_tutorial1	Easy Fit Calorie Counter	Easy Fit calorie counter tracks your calories exercises weight progress and macros.See animated statistics make your own food and choose your own fitness goal.No login all functions for FREE and extremely fast.Use Easy Fit to lose weight gain muscles or simply improve your fitness. ‚ù§ ‚ù§ Key Features ‚ù§ ‚ù§ ‚òÖ Easy Fit is shows your daily calories in a cool moving colorful wave. ‚òÖ Easy Fit …	1413	4.6	//lh3.googleusercontent.com/zff7S-ArlYn240_uGOEIW8TTTjOLkQvNuJjUZLmlk5evUpnx3QluR-UTgpXvMPEBhqA=h310,//lh3.googleusercontent.com/xlSMfoeQj2uOnmwje_bohMAK4wIF-XJS0OzJcdZQ7p4yuKFVhNNWbWIhOAmreUQIG8Y=h310,//lh3.googleusercontent.com/Hn1kvUSom9XkRsT-e8EtYmOpAjNSuBEe4yGf0E_jf1FCo7iVYC_JPwjG5EIyDkx9WyQ=h310,//lh3.googleusercontent.com/R8UjyEh8yf9Sd-6TjYv95KE5Q0s15_zmZK1HoYk1dJk62Gqn0H3hI_gh1bhP_Sticcs=…		Health & Fitness	2.6.9	0	https://play.google.com/store/apps/details?id=com.marioherzberg.swipeviews_tutorial1&hl=en&gl=gb	//lh3.googleusercontent.com/S-SIqpKC4lZj2oDWESNLNcOcv201vfdS_3TrgyEUUg04C7-jhWQfoI4B3ZhGbnBlU2g=w300	Tue Oct 18 2016 13:54:44 GMT+0200 (CEST)	http://www.easyfit-caloriecounter.de	TRUE	TRUE	TRUE	TRUE	TRUE	TRUE	5810de046baf7e15356cc591
58060d849597478d062551a1	com.dailybits.foodjournal	Food Diary	ABOUT THE APP:Keeping track of what you eat has been shown to help prevent and stop over-eating.This app helps you control your diet and eat healthier by making it easy to track what you eat. The design is optimized to make entry as quick as possible with 1 click entry and recent food suggestions. The built in database already has thousands of food items and if yours are not known adding them is …	1327	3.9	//lh3.googleusercontent.com/vYcW7H4Aln2VfSo0ANbgjbKKixhc7DZ2YetPSeIRzWVw0cmBrSZUf4hC3atMDbeRfRDB=h310,//lh3.googleusercontent.com/a-JijZ38wdmLwZoyV58SbrBX6m-XFbiOwDTRptawJj2dQWEXB7K-SsEc8PAehUEvOA=h310,//lh3.googleusercontent.com/g-wPVXwRcPR-ngrX_eMX5mDzVshfqpmf1HLeiQu8-5QgBibl4EYSw1c1H_6s5mcdpA=h310,//lh3.googleusercontent.com/p7XEif9O48reIqUhxUpFHARbl_ld1aoF_7qvopYyIxjEARMdjScJ4kW4hGKI1hDD4r8=h…		Health & Fitness	2.1.2	0	https://play.google.com/store/apps/details?id=com.dailybits.foodjournal&hl=en&gl=gb	//lh3.googleusercontent.com/9sbsPyHDHM73EVj39O6uMGPG6KkgVzX-cOSM19rua3GgVJKGzi4spb9Qhx7JMVD4yD4=w300	Tue Oct 18 2016 13:54:44 GMT+0200 (CEST)	https://www.iubenda.com/privacy-policy/7765396	TRUE	TRUE	TRUE	TRUE	TRUE	TRUE	5810de046baf7e15356cc592
58060d849597478d062551a6	org.medhelp.mydiet	My Diet Diary Calorie Counter	Reach your weight goal faster with My Diet Diary your diet & fitness companion! The easiest way to lose weight maintain weight or gain weight.The elegant and simplest weight loss app to track your food calories exercise weight cholesterol carbs calories burned other nutrition data. Proven success as millions of people worldwide have used this app to reach their weight goal! KEY HIGHLIGHTS‚úî Simp…	18182	4.1	//lh3.googleusercontent.com/T-s6DQWixaeJ3mnuzUA-98Q-zxbq6db95eLkifVdnF8GVd2SAAuvUSVakLFnCFu_Uq4=h310,//lh3.googleusercontent.com/aXQaEbkjQ9ABV94RVlYKXqeRUUvrCrJ9qQQdiZKTWXi9-EdZzsLFY96liT2QcHvO4KA2=h310,//lh3.googleusercontent.com/B7VTU80gKvWKky3BrOMYrUK1xGEccF2PZm_Sf5n-H5svPFS1J9cLran6eH21V4d2Ibs=h310,//lh3.googleusercontent.com/GfSIjmzgy0b6lbmV7P0We73bg83s9X7UXRWym02qr0uG85ZHs5KPjG8kq9_HIp7q4oo…		Health & Fitness		0	https://play.google.com/store/apps/details?id=org.medhelp.mydiet&hl=en&gl=gb	//lh6.ggpht.com/F4cWN61rKJMuMvNoaDILFQUDLa5BxO69ttLD98Ua5dQvOkIhjceZdPgzmjCRjFncHT-4=w300	Tue Oct 18 2016 13:54:44 GMT+0200 (CEST)	http://www.medhelp.org	TRUE	TRUE	TRUE	TRUE	TRUE	TRUE	5730562e5b7a524a61eb6252
58060d849597478d062551c4	com.randomlychosenbytes.caloriescount	Calories Count	Calories Count is a free calorie counter which makes calorie tracking easy.Core Features:‚Ä¢ Free‚Ä¢ No ads‚Ä¢ Offline‚Ä¢ Easy to use This app should be exactly what you are looking for. If it's not please tell me what I should change/add. Your feedback is important to me! Reach out to meEmail: info@randomlychosenbytes.comFacebook: https://www.facebook.com/caloriescountapp/ Developer website: htt…	20	4.7	//lh3.googleusercontent.com/4cgThgMxE3c9bP1-As-aDZ_TeWAkdRjPqnC9BrolQLOnFPCL0LlNPL47zhKA84rzLiQ=h310,//lh3.googleusercontent.com/dsF2ble0ePB0rH8qE6p2O_VnRyUStX6A7mR-LRBU3PYnOIoIo7o9MnaekP1skH5q0w=h310,//lh3.googleusercontent.com/xwNPzKLzmpzarLrqOVwXZzjumUooEhHBlzOh9w1Ww1Vk_lJSAFvoaeUsllGGJY0X6nw=h310,//lh3.googleusercontent.com/KPvriZ4yHI1tQ4JKMJrmaBj88z9iR4qbW3mXGzS0hSXk5OFWoybaJQqn3aiGNj1hW033=…		Health & Fitness	1.6	0	https://play.google.com/store/apps/details?id=com.randomlychosenbytes.caloriescount&hl=en&gl=gb	//lh3.googleusercontent.com/Ewu1rDi6jaZ2y2tg3OJT-rnszheNJMtZ-E16YNSD-YnQagnAFjwxYKGHyDY2TgUAmbY=w300	Tue Oct 18 2016 13:54:44 GMT+0200 (CEST)	http://randomlychosenbytes.com	TRUE	TRUE	TRUE	TRUE	TRUE	TRUE	5810de046baf7e15356cc593
58060d849597478d062551ce	com.clickabus.alcoholcaloriecounter	Alcohol Calorie Counter	Alcohol Calorie Counter is an application to effectively measure how many calories are in any alcoholic drink you take. It will also show you some interesting information such as how long you should spend playing certain sports in order to burn those calories or some other interesting comparisons.	47	3.1	//lh4.ggpht.com/j0JrVsxrrbSTxK3WmfIOxP6x0BmfixA8YkZomFrAJy3oE3pAPQIlPiQJQpccwP_51vM=h310,//lh6.ggpht.com/VLxgqM7OfSOLbqgNA1MU9Lp9Vho065_hKLT76efte5mYYVtpjeVOQyfKGrGA9N6lsZw=h310,//lh3.ggpht.com/2k9sGs7aBOhSkVNPvDhJph0cS593EoSuNKdIlf39CxB1Is3OGwBppd1dKyPUZs8RTSE=h310		Health & Fitness	1	0	https://play.google.com/store/apps/details?id=com.clickabus.alcoholcaloriecounter&hl=en&gl=gb	//lh4.ggpht.com/4H7iQvpBnsDDyQDa2kLJidn-e_x8zH083Qwdaz6ltmYu8PViiRI2WuQfjrbBBrhlGA=w300	Tue Oct 18 2016 13:54:44 GMT+0200 (CEST)		TRUE	TRUE	TRUE	TRUE	TRUE	TRUE	5810de046baf7e15356cc594
58060d849597478d062551d8	com.azumio.android.argus	Argus Health & Calorie Counter	Download Argus now! Join MILLIONS and download the world‚Äôs ONLY free all-in-one health & fitness app that uses JUST your phone (no costly devices needed) and conquer your goals! We have a super-easy calorie counter with barcode scanner and massive food database. Instantly measure your heart rate with JUST your phone track your activity and steps through GPS or 24/7 pedometer burn hundreds of ca…	1666	4.2	//lh3.googleusercontent.com/8jJPMod4c90T3BYQpq4QWIdbExo_zRD2CznuiC75GOHmRNiE46y_OLrTNJ4bW9pXeDU=h310,//lh3.googleusercontent.com/AbbaDvMjHoPRdXbhRnpYNZsd0ge5dw70yWj7VsxYQOhx-IQ9eq4V9xo1TPjgHjuH3N8=h310,//lh3.googleusercontent.com/DLnzj08LViSRI8jpzopqFqvz8-J1HiGIW7ppBWdLt4nylzD0ftaZ1r6-xWxQnE5L1X-V=h310,//lh3.googleusercontent.com/_rKPVEzc7rqCsklfExFnVp7OcUuagWvgzo2XmAYy0AnDaSCZaifxpCgB-eisRh6pmO_…		Health & Fitness	5.36.1012	0	https://play.google.com/store/apps/details?id=com.azumio.android.argus&hl=en&gl=gb	//lh3.googleusercontent.com/8ixhX4imMexCjFsUE9D119FVSUyYPWFuIrgF4cKaRwwY6CvM3LqyU46MFhjWklz-Tfld=w300	Tue Oct 18 2016 13:54:44 GMT+0200 (CEST)	http://www.azumio.com	TRUE	TRUE	TRUE	TRUE	TRUE	TRUE	5730531f5b7a524a61eb6251
58060d849597478d062551e7	com.ecare.weightcaloriewatch	Weight Calorie Watch	Are you underweight of normal weight overweight obese or grossly obese? What should your daily Calorie (food) requirement be? What should your daily Calorie intake be if you want to loss or gain weight? Do you want to monitor your daily Calorie intake or monitor how much you have lost through exercise? This suite of apps is designed for these purposes. One fundamental aspect of good health is to …	1405	3.7	//lh4.ggpht.com/WnIWdczKGEiiSuPNClrhCke0IyHI2r7nm3Kj-TnEgt8OJdo5bGvgPV1eqNqX3jIn6Sw=h310,//lh6.ggpht.com/ZUQmf1Z4Zz47jaRAxvzZFuwxTCeScR6-jD0UNHbd5igHz70buQqwU878heoczoNlVHY=h310,//lh3.ggpht.com/L-Rrc_2Jax70oBuSp-8SkIr4r5fy58r9Doa2max34zr4xm5MY1kaqI4m3y6DoYKHB6E=h310,//lh6.ggpht.com/3eypJG7zTtr878nBcIDXtXudB6_-xiWf-JUvPBcsI_pAeHfnEQ9ekAYCtm5KRP_bMSM=h310,//lh5.ggpht.com/JDpeqbssO1tyzNZa-ovZbXsG7Uz…		Medical	2	0	https://play.google.com/store/apps/details?id=com.ecare.weightcaloriewatch&hl=en&gl=gb	//lh6.ggpht.com/i4nIDgDZkdAPHxIkypl5Fi723xFCrzNTyBEqOD5QS6WfX8N7Kdw5f3l2dXpOuFMlGw=w300	Tue Oct 18 2016 13:54:44 GMT+0200 (CEST)	http://womenshealthworldwide.com/	TRUE	TRUE	TRUE	TRUE	TRUE	TRUE	5810de046baf7e15356cc596
58060d849597478d062551ec	com.healthifyme.basic	HealthifyMe Weight Loss Coach	Get Fit Eat Better and Lose Weight with HealthifyMe India‚Äôs Premier Virtual Weight Loss Coach. With a comprehensive database of >20000 Indian food items >1000 activities and on-demand access to your very own fitness trainer dietician / nutritionist and yoga instructor HealthifyMe puts at your fingertips all that you need to achieve your health fitness and weight loss goals.HealthifyMe weight lo…	9585	4.3	//lh3.googleusercontent.com/GnyRhZFEa2C9VYf3kv65uxF6OrquGNme4kBXqj-CoaL7mzCX41wpg3qpHiWyHqeByNo=h310,//lh3.googleusercontent.com/-hT-C1FIhHIgjehr4PAfP0svSxP3hOgbVYAMaNjjhUswaluYUcqwlmoie8MCItd4cv2g=h310,//lh3.googleusercontent.com/OopiIFnpXG5Lnh7eUPmTToarvRW8j6F7Md_Khm4vJQqpWLL3AHu68Rt6kIW_GrCl5w=h310,//lh3.googleusercontent.com/4eq05n4YmNPMOTqdv7oxevdZRDAsmO3fKYuAzEIhYx_n8NfLdvvDzF-C2xvATZJ3YwM=…		Health & Fitness	Varies with device	0	https://play.google.com/store/apps/details?id=com.healthifyme.basic&hl=en&gl=gb	//lh3.googleusercontent.com/H7ssopEciTtxiAQZ_9mZEkhpQl7d2-qhFVBhPSeFLHSpVmHwGylFAGlsnn5L-5XckwI=w300	Tue Oct 18 2016 13:54:44 GMT+0200 (CEST)	http://healthifyme.com	TRUE	TRUE	TRUE	TRUE	TRUE	TRUE	5810de046baf7e15356cc597
58060d849597478d06255189	com.myfitnesspal.android	Calorie Counter - MyFitnessPal	Lose weight with MyFitnessPal the world‚Äôs most popular health and fitness app! With the largest food database by far (over 6000000 foods) our amazingly fast and easy to use calorie counter help you take those extra pounds off! And it‚Äôs FREE ‚Äì no strings attached. There is no better diet app ‚Äì period. ‚ñåWHY WE‚ÄôRE BETTER THAN OTHER APPS ‚ñ† FREE ‚Äì sign up with no strings attached‚ñ† Tr…	1407483	4.6	//lh3.googleusercontent.com/vNoRMy7u4JXw34g43QAKiA4WLbvyd9OnemlYYOzD3guXxZjeh3zhLv0gFN5JCqRxHw=h310,//lh3.googleusercontent.com/o5b2uFQ0lKxqzR3AHqlaWgyeLnEqvQJ_5QyVvrNMN0GE9GKHJD0SwbOnq4mGX2q9DXAe=h310,//lh3.googleusercontent.com/bk291ShpuOTURMzd9umJT8EAQgXQF3R0Y5mxUb3oU_0sLHfdM7Vu0CsnintkR4VZ0LE=h310,//lh3.googleusercontent.com/rySM-2XqB_iwjP50rTFHudNGJGVWE-UklvP6jgBrqgQs-YBLoJ2RtzSIM7wUYAzxJYsF…		Health & Fitness	Varies with device	0	https://play.google.com/store/apps/details?id=com.myfitnesspal.android&hl=en&gl=gb	//lh3.googleusercontent.com/WkGXEesGEu4ayZctjADlDKdscS3Ve1hmoVzhHQYh9NuK9QpDA3Rx6ae3jg7VH2dFZqk=w300	Tue Oct 18 2016 13:54:44 GMT+0200 (CEST)	http://www.myfitnesspal.com	TRUE	TRUE	TRUE	TRUE	TRUE	TRUE	572730f519e32d8b4edc094b
58060d849597478d0625518e	com.fourtechnologies.mynetdiary.ad	MyNetDiary - Calorie/KJ Counter and Food Diary	This app will help you lose weight and stay fit. You will learn to eat better and become more active like millions of our users. This app is like a coach in your pocket always ready to help. We start with setting a realistic weight goal and calorie budget. The app analyzes your diary and guides you with personalized diet tips. All you have to do is to keep track of your food and exercise which is…	17688	4.4	//lh3.googleusercontent.com/C9_hIq1HxjRGJwXJl2taikOR7-A8Y7wNE1amBO3SOoGTdBWjRpRmf8vfchjJvfa6S_U=h310,//lh3.googleusercontent.com/zG6NjCyJ-N8j8yKAUkWDZtWGe0Ov7booagv6e-30SAIj3oBWkSuYeShkZ2m-QcKuWYg=h310,//lh3.googleusercontent.com/Xqa__vP8g6jJXyK_gEOuiV0Icq5E4Ju5JXt6X0WPB54bLD-HuFswkOVpiz684nkjQput=h310,//lh3.googleusercontent.com/kVmhewo80VtZ4XN9ESlIFBsBLx1Xzu90vNmrqEoAX439jpE1mizQJKtjQmYbH5_CTF4…		Health & Fitness	5.1.1	0	https://play.google.com/store/apps/details?id=com.fourtechnologies.mynetdiary.ad&hl=en&gl=gb	//lh4.ggpht.com/FPuvGBUCNXipXOfvQc62xsM8_phmf_zJdxKqMT1Vh9O0Ge3q8GJ5qrocA0HC74jczA=w300	Tue Oct 18 2016 13:54:44 GMT+0200 (CEST)	http://www.mynetdiary.com	TRUE	TRUE	TRUE	TRUE	TRUE	TRUE	57304a5f5b7a524a61eb624e
58060d849597478d06255193	com.fitnow.loseit	Lose It!	The world‚Äôs most effective weight loss program just got even more fun. With Lose It! and Snap It you have everything you need to rock your goals in one app the easy way! Simply upload your food pic to Lose It! and Snap It will identify the foods it sees to get you the calorie count and nutrition information in a snap. Download Lose It! and try Snap It Beta today!HOW IT WORKS Getting started wit…	55082	4.4	//lh3.googleusercontent.com/1eEAZFRjOEE5LXMOPEFBjrg-DNnl5CS6HVrSdj-i1nWWEFqqXOUz_s5qRU02N2QIubRN=h310,//lh3.googleusercontent.com/L1RUGFia3Nte2po2Zryt133itmj3LZ6nhpNt9ee0So0u-M-peLeZH3MnwOcSJqGenvw=h310,//lh3.googleusercontent.com/wmXLMI8yeEs_9vdlW0JoMyI2gD1OpJE_stEIunV-79Q3ccGecfMnAIOvTkFVWJombgn_=h310,//lh3.googleusercontent.com/c_2NeIjonVEfmbWOkEkINaOIWfnti16zrmMXNgXM23DktfU0BRjlCoqoZdLAwgY1K0…		Health & Fitness	7.0.4	0	https://play.google.com/store/apps/details?id=com.fitnow.loseit&hl=en&gl=gb	//lh3.googleusercontent.com/VFwEfPsDdxO9CS7Vfq-ltZRjAaRfml6RTIKqm4LPf9JBFN2FAqhHkVb0vXLZFbmJm8U=w300	Tue Oct 18 2016 13:54:44 GMT+0200 (CEST)	http://www.loseit.com	TRUE	TRUE	TRUE	TRUE	TRUE	TRUE	57359ade33c295cd4574b8d1
58060d849597478d062551f2	bulat.diet.helper_plus	Calorie –°ounter PLUS	Best Calorie –°ounter in Russia now in English. The Calorie –°ounter is a daily account of consumption of calorie such as protein fat and carbohydrates. This is a very good Possibility to make templates and Weight control. It contains the Large base of products which You can supplement with your own. BMI and BMR calculators allow us to calculate the number of calories and you could improve your f…	643	4.5	//lh6.ggpht.com/mQ_lC4Bshrwk4u1WuA28bTM4beaTYQq8Ml5fjxQIJjtQ6cspuvX0DKJRQbPwjQYIZUlO=h310,//lh3.ggpht.com/lqxh-5YaGbKUllaLOh8Dv2gW3lrR0eCV2MFGGYVjEcNvbI0vC54udJceQ32W2oPyKig=h310,//lh4.ggpht.com/cX86LH9KMaDEze83qTHPKlzpLHNGTG4fRexoL8c_pCCNVcUtg8Jk_KZnHjfkbApesY0=h310,//lh3.ggpht.com/Up5nmnMQpWwKkIIxTcZD8TLM1YI-Lop3nGudQpr2Mnu-eMPyN9WKoEd8LZsi2Hv4s7M=h310,//lh6.ggpht.com/hrKZv8PHfMeh0ZQSrACM_eWFax…		Health & Fitness	2.8.0	¬£1.80	https://play.google.com/store/apps/details?id=bulat.diet.helper_plus&hl=en&gl=gb	//lh3.ggpht.com/BIjDf_5U1KMSNNGqdwYF8R-ukZb2_w-pdoXYaPAT7Md4bGNk5RVx0ZQmDP8_jzYRMlc=w300	Tue Oct 18 2016 13:54:44 GMT+0200 (CEST)		TRUE	TRUE	TRUE	TRUE	TRUE	TRUE	5810de046baf7e15356cc598
58060d849597478d062551c1	com.doubleblacksoftware.caloriecounter	Simple Calorie Counter	Source: https://github.com/doubleblacksoftware/simple-calorie-counterThe Simple Calorie Counter is a simple but effective way to track the calories you eat and drink throughout the day. If you need a simple counter without all the fluff advertising and Facebook integration try this app. To use first open settings and set your daily calorie goal. You can also set whether this goal is a minimum goa…	23	4.2	//lh3.googleusercontent.com/Xp6H-F-azm7nUl7rmuLI7Pn8UWDuC3Lj2GPZrquOqhmnlreVxJfQp45Sp2I0zn88Iqc=h310,//lh3.googleusercontent.com/DuoBDImF1Kl1GgfGrDXlSxGOJPMTckW38WMI4YM0texNn0eYKDxzKw1GQ_FNJ5mxtpU=h310,//lh3.googleusercontent.com/AF1wxzsTZ6TjncvCrO8Y7hsvGuKr95jj1A-YilnQpMrjjuwfAd0qRfKapO8TCyo8cA=h310,//lh3.googleusercontent.com/2QXSPfIygRKIQO0AjMfkg274V7UCVbde5H1lGYCv9_ejyO-FVatJW_ngAlXmK-lXNac=h…		Health & Fitness	1	0	https://play.google.com/store/apps/details?id=com.doubleblacksoftware.caloriecounter&hl=en&gl=gb	//lh3.googleusercontent.com/it0Mf721EuPAzRxmpEGBmzvLOKhElDiHZYO-PKhJ8Q3XizP_vjKd8zRJ9WsfNCKi41U=w300	Tue Oct 18 2016 13:54:44 GMT+0200 (CEST)	http://doubleblacksoftware.com	TRUE	TRUE	TRUE	TRUE	TRUE	TRUE	5810de046baf7e15356cc599
58060d849597478d062551cb	jp.co.foolog.cal	FoodLog : Calorie Counter	By taking pictures of your daily meals FoodLog Cal app records your eating habits such as food balance and caloric intake to assist you in dieting and maintaining good health.Recording with picturesTaking a picture of each meal is the only thing not to forget at the table. Leave making detailed record until later to enjoy your meal now. The image recognition engine of the app will help you find w…	51	3.3	//lh6.ggpht.com/tVOoOVAOLugEPIb8MKvIVbr6YaOjdkeOhm2W0p_yyHdCaFa3NJw2eI4I8c7D-vvBzTE=h310,//lh6.ggpht.com/x1ouWXPfYCsh_Miy5DmMNCEP8T3xI8DVjUIqn56DahScodCnweMPUqqgTsVzekjeL64=h310,//lh6.ggpht.com/65KYwlEz3FOmtpneZsiQZPEROFeboJQGVWcAA8_DDi139qPnwtGNuH9H2LJiE_2pivU=h310,//lh4.ggpht.com/0dKrDbY1BiyUVov4jS_Th5pP0SFqvNCKg6JXN46RS6VUb7fUWqV07tUZUNxfGpCklc8j=h310,//lh5.ggpht.com/cKPSvjWG7EyPOu-GzlyWut6wfL…		Health & Fitness	1.3.3	0	https://play.google.com/store/apps/details?id=jp.co.foolog.cal&hl=en&gl=gb	//lh5.ggpht.com/sIOAEopCp4EWLc6o1vwMkSOACSQLxYF0Pvj29vakP23IAjbpWGwR1UuPDyO28lQ0gCrS=w300	Tue Oct 18 2016 13:54:44 GMT+0200 (CEST)	http://www.foo-log.co.jp	TRUE	TRUE	TRUE	TRUE	TRUE	TRUE	5810de046baf7e15356cc59a
58060d849597478d062551da	fddb.extender.pro	Calorie Counter -FDDB Ext. Pro	Caution:You must install both Free and Pro Version to use full functionality!FDDB Extender Pro offers you these additional powerful features:‚Ä¢ No Ads!‚Ä¢ Widgets‚Ä¢ Detailed Weekly Report of Calories Micro- and Macronutrition consumption‚Ä¢ Calorie Planner (Set calorie goals for each day of the week)‚Ä¢ Nutrition Planner (Set nutrition goals for each day of the week)‚Ä¢ Unlimited amount of Quic…	3574	4.7	//lh3.googleusercontent.com/k_aMOTSRFr8vrZ2LTyyeGrR7dLVf_94uWcTwrkkbEZZybnmL4J9Sw16sw32FJexNfQ=h310,//lh3.googleusercontent.com/5J4b6Xm2u8GMe11w45Pvmm6yy5f7GqigrE01GUwT5jRiMpU5iZkKoXpsxb1HYzaLLuc=h310,//lh3.googleusercontent.com/l0m4d48pvY7zIlqELZXxPiYfY5LUOVQwE7Ajsjb5yrkGUZ2-dA1s9WBqhNAyOZ6_ng=h310,//lh3.googleusercontent.com/ioNa0DmuUirmXOiKFTbVGFZytUtQP3FI7qsFkSflex--BBxdCwy-YHYYUgHhRhy5iA=h31…		Health & Fitness	1.5	¬£3.12	https://play.google.com/store/apps/details?id=fddb.extender.pro&hl=en&gl=gb	//lh6.ggpht.com/ScEUJX1RQRLEz2Dul5oQr2wKgS3FEDhCrOb8faiOSCUsOmqU4rmmXmUExNYNhdW20VE=w300	Tue Oct 18 2016 13:54:44 GMT+0200 (CEST)	http://www.fddbextender.de/	TRUE	TRUE	TRUE	TRUE	FALSE	TRUE	5810de046baf7e15356cc59b
58060d849597478d06255195	org.digitalcure.ccnf.app	Calorie counter - Calories!	You know what they say: ‚ÄúYou are what you eat‚Äù and ‚ÄúYour foods influence your health.‚Äù As it turns out those sayings are true. Whether you want to lose fat or put on some muscle Calories! acts as your personal health coach to help you reach your goals.Calories! offers these great features: Food: ‚òÖ Offline database with more than 1900 foods plus the option to upgrade with over 15000 addi…	8989	4.3	//lh3.googleusercontent.com/Q8SXxR453hobL3FIoYdSp4NyZd7-T5usktlBQhgGhuJBRu05f9oi1P5rGxi_BQAVkdS-=h310,//lh3.googleusercontent.com/YbMu43qlFcyMz8ik9Bg-4vU4wB17GWjBpYYnZMbEh8o3RLjYCA1ZpvTQ9tGjWa90GQ=h310,//lh3.googleusercontent.com/18zaMc1NwF035rezRMX9suM4dBvYZoHCQlvxC_dqU5ybITMIvwqk6xzXFwpypfbMPQc=h310,//lh3.googleusercontent.com/npFAdhkKR6Zv7i5MeYHt36U6BvFQG0i1VhID8I9Gwy6bEDHxaXVP4q3ezYM61w6QOwdz…		Health & Fitness	6.1.6	0	https://play.google.com/store/apps/details?id=org.digitalcure.ccnf.app&hl=en&gl=gb	//lh6.ggpht.com/NYuG45Sp0iQJy0aaNm_OdndxO_30V4e2eQlu2VrMM5oNXp2cUh1Sy9D3CTc7oQXlTt_X=w300	Tue Oct 18 2016 13:54:44 GMT+0200 (CEST)	http://www.mycalorieapp.de/	TRUE	TRUE	TRUE	TRUE	TRUE	TRUE	5810de046baf7e15356cc59c
58060d849597478d062551b9	tc.wo.mbseo.calorieApp2	Food Calorie Calculator	Calorie Calculator app and Calorie diary! If you are curious about a food‚Äôs calories use this!Checking food calories of what I ate every day I was able to control my weight!Diet season summer is coming! It is useful always especially in the summer!If you want to know food calories check this app every day. The fastest app ever!Calorie Calculator app and Calorie diary!You can check how much calo…	1225	4.3	//lh3.googleusercontent.com/q6h3-38D0076B20XPKqkD_f6TTd6VUUgwWVvWOPeoDIsje9K83SvN99IeNCul2ZHquwD=h310,//lh3.googleusercontent.com/Ilp3oj31JGWPu65PBh--CJN2CsX64ntv_QpiLR_ie3rPCg4tMnukVSgFEttmMvzfE6U=h310,//lh3.googleusercontent.com/eFkIepstt__APO42N2PDq-NMtj3PUHBvpLqzqg16AJbi0L8i65TVZCS7NxMnk3ZX14c=h310,//lh3.googleusercontent.com/Rx1FQSGf6jBYsZuS2JYCc4ih3vNlycj6qdjZxoMIAXmq7rmjqVJkyOVji1FQyjdg7DI…		Health & Fitness	10.1.0	0	https://play.google.com/store/apps/details?id=tc.wo.mbseo.calorieApp2&hl=en&gl=gb	//lh3.googleusercontent.com/dUJ_9NcJ4NsUwlnNuaMsTV3ajDTtHM44HUnWJ-WMcCgILwgYL0i_8Lo4vl539kIET6o=w300	Tue Oct 18 2016 13:54:44 GMT+0200 (CEST)	http://calorie-app.com/	TRUE	TRUE	TRUE	TRUE	TRUE	TRUE	5810de046baf7e15356cc59d
58060d849597478d062551ff	de.esymetric.dailyCalorieBalance	Daily Calorie Balance	Daily Calorie Balance is an app that helps you to lose weight. Charges your calories-in (food drinks) against your calories-out (base consumption activities).GOAL FOR EFFECTIVE WEIGHT CONTROL: Do not acquire more calories-in than calories-out at any time of day e.g. never have the calorie balance (see screenshots) tilt to the left-hand side. BASIC PRINCIPLE: Only through controlled eating and spo…	182	3.5	//lh5.ggpht.com/AlKmffTNJMaye2_a6qiVJU0CdMNVHCys9YOCm4xFCBLXV9Ho0ghA_X5lKmmRHld8K5Gq=h310,//lh4.ggpht.com/wAeg9ucSD3NPv3PY9-BV05996GFAdea1ikqcOfOyKsmzHxHlo1b_cCdvsIvArJGPiuI=h310,//lh5.ggpht.com/zn1WjP-lsi_O30uuSCJIQQ_ylpK4USJlhyeqOeCxcRNtV9cio8Y74zcwVgZTrVueb03M=h310,//lh5.ggpht.com/Hw0ShYlQz4S92uzuUEiW8Tf-JaqFudHlgybi6ybhzGFR8D28SbsH-J7HqmVM8cfpTZwo=h310,//lh5.ggpht.com/19dJ66Mb6ym9pHhGjVTZM7ip…		Health & Fitness	Varies with device	0	https://play.google.com/store/apps/details?id=de.esymetric.dailyCalorieBalance&hl=en&gl=gb	//lh5.ggpht.com/ua7ZdaR-jA5weMuXSa5FSa_8cE5FQeOGrqlHv314CCpZz3Ozlnu-wEHLvgj9SN_k5A=w300	Tue Oct 18 2016 13:54:44 GMT+0200 (CEST)	http://www.rungps.net	TRUE	TRUE	TRUE	TRUE	TRUE	TRUE	5810de046baf7e15356cc59e
58060ecc9597478d06255274	com.a_inc.dietcamera	Diet Camera - Food Tracker	The easiest personal diet assistant camera ever made! Record your dishes only a minute.Want save your weight? You need to track foods everyday. This app makes your meals tracking easy as possible.Nutrition tracker- You only take food photos. Diet camera keeps you free from complexity memo. No flash No sound - No flash camera adjusted brightness setting for the various dinner scene. Don't hesitate…	274	3.9	//lh3.googleusercontent.com/PDaj_PlBFqVfLjFo1Em-stq4JI1B9x6p90y16NMg-Hgv0zqRlJsHVuS8J_Hmkeb8jg=h310,//lh3.googleusercontent.com/H2uuZHY53-gtS4NrBbCJlCCGXl6EkLSTTt4gathEnXopavo1aUvttSWNxRBKxFFz2KM=h310,//lh3.googleusercontent.com/IOUSqyy5GKZd2hrRdRdCnuu_zNTsWVe1QRkjK9jIFm8e8EiaVoeq_xmO1FY2850LFQ=h310,//lh3.googleusercontent.com/0FmJPohIBmCt3JZQhkZRN4c4Q7qI5qItUewzhlyelM7Kfvw4RDbBJobe5etLNIYLFbw=h3…		Health & Fitness	1.3.07	0	https://play.google.com/store/apps/details?id=com.a_inc.dietcamera&hl=en&gl=gb	//lh3.googleusercontent.com/t0AZErLZ65zznjqSGepHa9kIgeBepFvHzhu6pNR5DFgnYETYN5S8jJ5MQ4vY8pKkX_4=w300	Tue Oct 18 2016 14:00:12 GMT+0200 (CEST)	http://www.dietcamera.com/	TRUE	TRUE	TRUE	TRUE	TRUE	TRUE	57fe3360dc2ed99b0624ee15
58060ecc9597478d06255288	app.dailybits.foodjournal	Food Journal	ABOUT THE APP:Keeping track of what you eat has been shown to help prevent and stop over-eating.This app helps you control your diet and eat healthier by making it easy to track what you eat. The design is optimized to make entry as quick as possible with 1 click entry and recent food suggestions. The built in database already has thousands of food items and if yours are not known adding them is …	3775	3.9	//lh5.ggpht.com/rpazX03WkT2h5jUD2xTCm1TlxAle9wf1ueb_Ki0Y8_h_SdBfQ7w-lOX5QSNHH8JKYw=h310,//lh4.ggpht.com/uFPB6GY7MUE7d831Q6QLVAufTOX9CQkVfxXcxqQhaJIwB_L2QMV2IOUMmWsClqRA72o=h310,//lh4.ggpht.com/cObpwYBPTAOGwmvg16L-2WKQrW0uDYfkr70EHAYvXFywXgin58hlvn7enPwte5rPsA=h310		Health & Fitness	1.9.1	0	https://play.google.com/store/apps/details?id=app.dailybits.foodjournal&hl=en&gl=gb	//lh4.ggpht.com/roqR5vh5lyyO1qUKfMbjZXNVRqw759xOeZnVHaapNegESrjTpaSeA6M5JpWYmo5TQg=w300	Tue Oct 18 2016 14:00:12 GMT+0200 (CEST)		TRUE	TRUE	TRUE	TRUE	TRUE	TRUE	5810de046baf7e15356cc59f
58060ecc9597478d0625529c	com.getapplause	Lose Weight with Applause	Are you tired of calorie counting and looking for a simple plan that tells you what to eat when to eat what to do and when to do? Introducing Applause App - the amazing new weight loss app that's helping women across the world to lose weight quickly and stay in shape! Applause is the best weight loss app for women. Applause is remarkable in helping you with each ingredient of a successful health …	115	4.5	//lh3.googleusercontent.com/4Ake9-Zbtnv4oVM_r61jmAu8fKCBAbd9XjiikwMDLZH-KosVfmfQf9eZdYUGUC-6kQ=h310,//lh3.googleusercontent.com/BlTKSSqQv6muZ89QWdN5QuFJfteKtqIODcIFYkbpTS3x7k9tG9vOotptFMsc0L2rmiuz=h310,//lh3.googleusercontent.com/g_R6HnkbQMztaL9LIb2xj0t6UvsoDpIcbEyI4TqGf9umK3JCOf77iQf9WO5BNgiEJa4=h310,//lh3.googleusercontent.com/lF7V12le7lEz5PSunUeqm45Jakvr6WZ1pxNtjMYPhOvAM5iS4v-FZ8CV3mmb_YERauu3…		Health & Fitness	v1.2	0	https://play.google.com/store/apps/details?id=com.getapplause&hl=en&gl=gb	//lh3.googleusercontent.com/wQY9sHEyZ4NvYylN3QjLSP7qW_sES_sh_gAtxNFVs1sP7O1NNgGdfDzukZ04fpRf3c-6=w300	Tue Oct 18 2016 14:00:12 GMT+0200 (CEST)	http://getapplause.com/	TRUE	TRUE	TRUE	TRUE	TRUE	TRUE	57309d74d32b60783531708d
58060ecc9597478d062552a6	com.ho.obino	Health & Weight Loss Coach	Do you want to know how to lose weight & get fitter and healthier but can't find the time or the energy to go to a gym or a dietician?Well people just like you have gotten healthier & lost 15000+ kilos by using the Obino Weight Loss & Health App in the last few months. And been featured by Economic Times Mint ET Now Times of India Business Standard Business Line CIOL VCCircle TechCircle YourStory…	3661	4.4	//lh3.googleusercontent.com/caq0Qsl2HBqH1jyY7CDE_PSIOCRcidY9SFElDBzRlpyv7-GjbnUndmnSyEw80iUsVg=h310,//lh3.googleusercontent.com/6depWpakzFRqXEkOxl_HTcGBua6z4wWioDO_zcFQHWXH7KRg6YlNIZ-yY1W1-TN3xtE=h310,//lh3.googleusercontent.com/KhX2m8TRNqr1nWy-2rCZBV4dtSxpLvdBlSCiAc0NCSf_DhWPpAtrZ2bxCLjW2gba0ac=h310,//lh3.googleusercontent.com/IG-Jic3SCUxdARmbXxhsmB32wjJZMD0fwjrBdKGab2ZtENQ5dEUDzUtPOCUmbRZNu-I=h…		Health & Fitness	5.4.4	0	https://play.google.com/store/apps/details?id=com.ho.obino&hl=en&gl=gb	//lh3.googleusercontent.com/3l2raJ7-8IF98IST7yF0i7lrQNo_RHtJInQw4Rx0uXazMmDV0FWixQ7dlUb7LIM68EVo=w300	Tue Oct 18 2016 14:00:12 GMT+0200 (CEST)	http://www.obino.in	TRUE	TRUE	TRUE	TRUE	TRUE	TRUE	5810de046baf7e15356cc5a1
58060d849597478d0625518d	com.sparkpeople.androidtracker	Calorie Counter & Diet Tracker	Lose weight by tracking food & fitness with the SparkPeople‚Äô Calorie Counter and Diet Tracker app. We think it‚Äôs the best weight loss and diet app for Android and we think you will too.This app brings the fitness tracking and carb counting tools calorie charts exercise demos and the detailed reporting that have helped millions of SparkPeople members meet their goals and live healthier better …	21880	4.4	//lh3.googleusercontent.com/NT5hdSplcka6APqofeMY5j0ArUb25WL0ls-yFtY7GwXbuFtiGdk-4UcvMxYyrEEHouk=h310,//lh3.googleusercontent.com/Wr9TSe_o1UR8ohrgLnVWPlNqt4Lv6L0jndL3yJVJwv8a3WRPxpxv1FT3gjMrVLtJ15k=h310,//lh3.googleusercontent.com/tza5fziFL4LBCH2-enEhr8XcUOqlvdCQphUeQ3ni5PCc8_6OkcjZuf-2yDC2NYH2V0Q=h310,//lh3.googleusercontent.com/nBB3tz9p6LQg7WALEvgDtZJ4xMzfsiFOIRT_YUDlRVf0u-lFNw8FPCsgTs9nCSnAy_8=…		Health & Fitness	Varies with device	0	https://play.google.com/store/apps/details?id=com.sparkpeople.androidtracker&hl=en&gl=gb	//lh4.ggpht.com/QBjRnRfglDuLBYPQFnB79MMk7Dv4ZtyM3oUrhPKSmMYXmA2k3QTxpNsUQH0EAlRsDw=w300	Tue Oct 18 2016 13:54:44 GMT+0200 (CEST)	http://www.sparkpeople.com	TRUE	TRUE	TRUE	TRUE	TRUE	TRUE	5735b2b8a2de95c9263d5fd2
58060ecc9597478d062552b0	com.skyhealth.glucosebuddyfree	Glucose Buddy : Diabetes Log	- Ranked #1 Diabetes iPhone Application by Manny Hernandez Founder of TuDiabetes.com - As seen in American Diabetes Association's Diabetes Forecast Magazine NYTimes Wired Magazine DiabetesMine.com MedGadget.com Mendosa.com Diabetes Health Magazine JDRF Newsletters and MobiHealthNews Glucose Buddy is a data storage utility for people with diabetes. Users can log their - BG - Carbs (Food) - Medicat…	13030	4.4	https://lh6.ggpht.com/Tgktwuiond1j0CBWyZFL2nIfNm7dPvt9dekI1OVqRZjiM8j2wJpOjoAaX2A2GLNCG1g=h310,https://lh3.ggpht.com/QR0Vu18GfdhtuWNmUAl5D6Sctb-gNY2xjL4Ow7JOUnUTatq64NNzEiri9Bt4VjSo4g=h310,https://lh4.ggpht.com/SVWpMhjE4_YLy_OXZ8vJzalFUi1Y2_S2tLvs6mh4ePqrgf1MJKS3RghXj0aP4i2Hdoo=h310,https://lh6.ggpht.com/2jkedC-KVpeX9K3FBwHsVg6EeVhT7LfV11n8pl2S9Uy7cfiMdARaGdrysOYEn_urP7U=h310,https://lh3.ggpht.co…		Medical	1	0	https://play.google.com/store/apps/details?id=com.skyhealth.glucosebuddyfree&hl=en&gl=gb	https://lh3.ggpht.com/Gyni_TeiWrKJo8nphE_I4dFSWI-835sTfuWQ4Mm8ozAwfFUBSd2eb480WuubVCA2ug=w300	Tue Oct 18 2016 14:00:12 GMT+0200 (CEST)	http://www.glucosebuddy.com	TRUE	TRUE	TRUE	TRUE	TRUE	TRUE	5810de046baf7e15356cc5a2
58060ecc9597478d062552ba	com.recoveryrecord	RR Eating Disorder Management	Recovery Record is the smart companion for managing your journey to recovery from eating disorders including anorexia nervosa bulimia nervosa obsessive eating disorder binge eating disorder and compulsive eating disorder.Our team are on a mission to re-invent boring and punishing pen-and-paper mood and meal monitoring homework by converting it into a rewarding App that you can count on. With Reco…	3693	4.7	//lh3.googleusercontent.com/9T9k9pq9dZDCUjupxPkldyBqKhG2EMJDuNA8DDYRgmLKxQfqF8kiR6LZ1liIbL3P5Q=h310,//lh3.googleusercontent.com/B5HNSZVN02J2eKNO4BOX5lcDfuSH13wpUOf-hP9z36q-c1x9iUy1ovB7nsokiF-YQtY=h310,//lh3.googleusercontent.com/s0irLOSAGzbqLUg2B7DIuUo1F1laltrqYe6DEmR97XxaeJxSKqq2G0G4UMoE25zMpTw=h310,//lh3.googleusercontent.com/WujOvskMtdJaWixuxoa-dKmcI7zmCulEOjn_W4h7G_mVMpDLz4FKtfZ4rYPGW6brrtDk=…		Health & Fitness		0	https://play.google.com/store/apps/details?id=com.recoveryrecord&hl=en&gl=gb	//lh6.ggpht.com/7uLOnXv1KTKs8qXZAdlW3SppFY2QevZvxagyFA31csDY61kWN19rY4DB-6xR6mlMpzE=w300	Tue Oct 18 2016 14:00:12 GMT+0200 (CEST)	http://www.recoveryrecord.com	TRUE	TRUE	TRUE	TRUE	TRUE	TRUE	5810de046baf7e15356cc5a3
58060d849597478d062551ab	com.everydayhealth.android.mcc	Calorie Counter Dining Out Food and Exercise Tracker	This app is more than just a ‚ÄúCALORIE COUNTER‚Äù ‚Äì it‚Äôs your day-by-day guide to achieving your personal weight-loss nutrition and health and fitness goals. Created by the #1 health website Everyday Health ‚Äì you can count calories and nutrition facts track your meals using the interactive food journal choose right when dining out and eat right every day with recipes ‚Äúwhat to eat‚Äù tips…	1544	4	//lh6.ggpht.com/KVl0lhucB6oXf0P8D1x_jVbyjAurbLnJwtzzMrXrm8dm_HOkljeH9q1ySctMcWXldUYb=h310,//lh4.ggpht.com/xo2NDGEeD8cT__umJXYlf33zQ8cdbDGxNcSYrFcGaKE9510mW3CjjWKtKvKX2ATCIxU0=h310,//lh3.ggpht.com/LqePMXJyAjM-ZWnXDoc8CZLtTfDyQbOnrW_36jekDr_07DnxUS-pZBlYL7Ljs8c1fyU=h310,//lh3.ggpht.com/yB-UMiwBRMlW0vo2jDFsp03wW0an6BNfL4zpy4LU5rthEHsKgXwWziGBfKokyNG9ltNn=h310,//lh6.ggpht.com/wdspk9FhzN441pPM5qqK1lGb…		Health & Fitness	2	0	https://play.google.com/store/apps/details?id=com.everydayhealth.android.mcc&hl=en&gl=gb	//lh6.ggpht.com/C8ixu6P5D-Capg387f6Qc6Dk90E6pQTxBBUWbtqcfIK2yRCEiJCo95Y9lN2OntXPbHw=w300	Tue Oct 18 2016 13:54:44 GMT+0200 (CEST)	http://www.everydayhealth.com	TRUE	TRUE	TRUE	TRUE	TRUE	TRUE	575536bf0d65a4b47044acfb
58060ecc9597478d062552c4	gmz.caloriecounter.main1	Calorie Counter	Keep track of Calories Exercise and essential nutritional information of all your meals you eat every day. This is the most light-weight fastest and most convenient Calorie Counter for Android.** Features ** - Add and Delete foods eaten. Calorie calculator will add up and summarize daily nutrition intake- Create new foods if you have troubles finding an item that matches your food in our existing…	460	3.7	https://lh6.ggpht.com/t6mwXmiTHJnzHyV_bK8gdddRQGnDpmCCa7qsRePJiFBEy_5JFfN7cfFhzpedeeRypKo=h310,https://lh3.ggpht.com/8DB9HGr68oerKXMbsMclWn8dzDPHYpHR73FL-eUkacyAGDFyVLVbKU58ubItWrGffQ=h310,https://lh6.ggpht.com/MmtRHOcpRt-5DZndHCAyk5tQ6ASpHo2FcWIRBBzOsKi-gqbENKmHFHeidFrB__LYH5o=h310,https://lh6.ggpht.com/9fnqPzcM366pg1MLrIHL4uURtv2yrBBpqwS6wapV_4vtGYRamI4A9qlgLLGyY7GD0BE=h310,https://lh4.ggpht.co…		Health & Fitness	2.21	0	https://play.google.com/store/apps/details?id=gmz.caloriecounter.main1&hl=en&gl=gb	https://lh6.ggpht.com/rFrVwIaCf0-1iVrFV8BAhHgoNjRotfcSuzkNWuUt1OetuLZYP-hN5iOaU2curUmrefir=w300	Tue Oct 18 2016 14:00:12 GMT+0200 (CEST)	http://www.easyfoodplan.com	TRUE	TRUE	TRUE	TRUE	TRUE	TRUE	5810de046baf7e15356cc5a4
58060d849597478d062551b0	com.sec.android.app.shealth	S Health	S Health provides core features to keep up your body fit and healthy. It will record and analyze your daily activities and habits to help maintain successful diet and lead healthy lifestyle. Whether you walk or run hike or bike play indoor or outdoor sports you can add and track the various physical exercises and activities in a single step using the various built-in trackers. You can also record…	189743	4.1	//lh3.googleusercontent.com/nKkGoVGBeKRtnCHI1ONOwnU2z39hXAXAxCoMG_5VHAN6GRf_yi2J2jB7aZFuyT2cqyE=h310,//lh3.googleusercontent.com/P9a_4dt94Bjef4hgzfIBS4fTbeWFVFwz9fpPBQYpPG0HxeueY-pMNQbnAM0lalmlrMg=h310,//lh3.googleusercontent.com/m2NxOlBU6Nc7zjrA_jD_9xLA4MYN4FZiBDVX5sOytIvYYqvIC4e9-us4cnmsHW0dKd-Z=h310,//lh3.googleusercontent.com/ZZZcR3JJDV0xf-YpnliXY3T9CVbfHSGNcwItk277HjalOoqfjoYvfks_mJS0d1SMFw=…		Health & Fitness	5.1.1.0007	0	https://play.google.com/store/apps/details?id=com.sec.android.app.shealth&hl=en&gl=gb	//lh3.googleusercontent.com/wae-NkjNDbw0VzUWkivkfnBGvK3i0OTPZzpciZbarW5LU8KWpvbqgJxYCkUjziuL0A=w300	Tue Oct 18 2016 13:54:44 GMT+0200 (CEST)	http://shealth.samsung.com/	TRUE	TRUE	TRUE	TRUE	TRUE	TRUE	57fcaa49dc2ed99b0624edfe
58060d849597478d0625519d	com.fitatu.tracker	Fitatu Calorie Counter	The new and fastest calorie counter app. This app will help make your diet problem-free: losing or maintaining weight gaining muscle mass or simply eating healthily. And get all of this absolutely FREE. This is more than a calorie table or a meal logbook. Join 2000000 people who have all been using Fitatu/Vitalia for over 10 years.WHY IS FITATU CURRENTLY THE BEST CALORIE COUNTER?‚úî Fitatu has th…	2462	4.5	//lh3.googleusercontent.com/ko5jXQ_3RLPSrwVbjjcZaVukWY-FNyFcz_v3VWQmAMGhJFNb_dvp1Ygd2Gc9lf3P890=h310,//lh3.googleusercontent.com/mOJrrOWb2zY1fWJ2z1RHHJ3Jj3pwReG4MkJjgqVo9mAfVY1xh5oK4lGBS4LWGLeulQ=h310,//lh3.googleusercontent.com/j1AbckPB8zoYXw2NBMd9Eo1avpEJOW71nDztoC1HYpFT7o7LmTOoJPwPPNnvV5B3kA=h310,//lh3.googleusercontent.com/sYjcr1B3Jxj3N3mTEgBF8w4jk3Qh_eyJebOvUJJBaWXKk9jV_25JkNDCOot4LsL3Rao=h3…		Health & Fitness	2.4.1	0	https://play.google.com/store/apps/details?id=com.fitatu.tracker&hl=en&gl=gb	//lh3.googleusercontent.com/9pIAq-sNAjIOlM2ZgylGREHIxlm7hAiKk1G3SbzBiXtcWgK4piHA33sKF6BoaxZ4Ikwm=w300	Tue Oct 18 2016 13:54:44 GMT+0200 (CEST)	http://fitatu.com	TRUE	TRUE	TRUE	TRUE	TRUE	TRUE	5810de046baf7e15356cc5a5
58060d849597478d062551a2	com.johnugwuadi.simplemacro	Simple Macro - Calorie Counter	Simple Macro was made to help you keep track of your calories along with keeping track of your macro nutrient distribution. Diet is the most important part of reaching your weight goals whether you want to lose weight or gain muscle. Tracking your macros along with calorie counting is vital to achieving the physique you desire. You can set your macros by percent of calories contributed or by gram…	948	4.4	//lh3.googleusercontent.com/1S-9KydiZioUYXgETUfIlEibE7gzMYbXvzsSlOEOIpEQsqK4IAGVTsuowGo_b3R7AIg=h310,//lh3.googleusercontent.com/PDGLbOGr7CHosqTI2A38p-rBzqcTaUigXn0Z8R4KB6nGnCojuavOXRNf9W61x6Fx80cp=h310,//lh3.googleusercontent.com/_kDyOAZuqI5j8EZBhzBfcJxs4jKo-sZuLwc4a1eFhdEbBB8fjEJ-6fsDL97jcXS3CG8=h310,//lh3.googleusercontent.com/75aS2O9xreAZaGzUV1wpAJJnFUPxjnj7GyVpethMO4KY0b45ZIxz9YqNsfPqwSjzxqQ…		Health & Fitness	1.1.4	0	https://play.google.com/store/apps/details?id=com.johnugwuadi.simplemacro&hl=en&gl=gb	//lh4.ggpht.com/Uftt8lkxh0IFsy2UGl1Diitfwiiw7odQEF8G44zf48rU4zVIzIfXOFpJk6yAEld4OsW3=w300	Tue Oct 18 2016 13:54:44 GMT+0200 (CEST)		TRUE	TRUE	TRUE	TRUE	TRUE	TRUE	5810de046baf7e15356cc5a6
58060d849597478d062551a7	com.about.CalorieCount	Calorie Counter and Diet Tracker by Calorie Count	Calorie Count's app is a free dieting tool that allows Android users to search and log nutritional data for over 250000 foods popular exercises and healthy recipes as well as track their weight loss all while on the go. The Calorie Count app serves as an extension to CalorieCount.com an award-winning free online dieting service with almost 6 million members. The concept behind Calorie Count is to…	7731	3.9	//lh5.ggpht.com/tn3LXnMG6DxBmsExepudCLQUMr2Z7XKUGpuP8PVNcxRo1X5pNg8M5p7HC8qw3QNUEzQ=h310,//lh3.ggpht.com/bslz5q0UWVikKaz6xL7iXd2PN-DliSbc4IRXYRc9P2-v2z27RL4kDOyCLXq9LAyi7A=h310,//lh4.ggpht.com/DzSQxIeYTFl7xERVzQWpk98e5AEDapYn2DGTWkmKJoPE1lQee1t1E3cobAISARUetNA=h310,//lh3.ggpht.com/tCzO_BNhuBJtuQE25HBFYchlGcbpOJ1jQAosyVQgyPOx9Vzkm_73ek-NKVBm3glkg-oB=h310,//lh6.ggpht.com/znAKG_4k0a7SKOgTvs0ZO4AKRRE…		Health & Fitness	4.2.5	0	https://play.google.com/store/apps/details?id=com.about.CalorieCount&hl=en&gl=gb	https://lh6.ggpht.com/e2G3R1w8x8kQf6FY-4960u9YnPGvi0L1R1YGao7HzNDdatVHUforns4RECS7H9opDro=w300	Tue Oct 18 2016 13:54:44 GMT+0200 (CEST)	http://www.caloriecount.com	TRUE	TRUE	TRUE	TRUE	TRUE	TRUE	57304dca5b7a524a61eb624f
58060d849597478d062551b1	com.bolsh.calorie	Calorie Count	It allows you to keep a record of your diet in the form of a diary.	6036	4.4	//lh3.googleusercontent.com/hyMkvEWLOELe51Ht3A8ESnA09P89sEiBbYwTob2krp2MEkoxKZi32UyPqCG3v0CMLEyx=h310,//lh3.googleusercontent.com/SHGJJ9U8-OYIOjkpz4f1l81avVRdWe3F3QWEiW9GJgqbqnxi78Jyp4F42FMGXqXBl9Q=h310,//lh3.googleusercontent.com/W349b8LRusaLvBrIyxdy_606c5dO0iN1LFhLTta375c-8vZ_4-cqThur9i_yc8HXjB6y=h310,//lh3.googleusercontent.com/ZnFtCB2P_XyLWSiE9OIIwATiWSC17sNK4Au3Sed_Zf8JkCHYVfAZTeawEUE6s_C2Kw…		Health & Fitness	1.20.5	0	https://play.google.com/store/apps/details?id=com.bolsh.calorie&hl=en&gl=gb	//lh5.ggpht.com/kADJGZXFSVbLfrtINy58UfcENdXuirfqiT1tWhz_r2hRCs_ZPrzWOrmDoghS3NNQU7A=w300	Tue Oct 18 2016 13:54:44 GMT+0200 (CEST)		TRUE	TRUE	TRUE	TRUE	TRUE	TRUE	5810de046baf7e15356cc5a7
58060d849597478d062551ca	dk.jpro.macros	Calorie Counter - Macros	No matter what diet regimen you are following counting macros will take you to the next level. Keeping track of protein carbohydrates and fat will help you put together a balanced and effective meal plan that will help you reach your goals and get the physique you desire. If IIFYM aka If It Fit Your Macros is your thing this is the app for you. Eat whatever you want as long as it fits within your…	2497	3.9	//lh3.googleusercontent.com/-lXLfUrghzq0Jx9-QoiynZbDy5BwFmzqzrFesYdBwHkesvGaZjie5qR0k7PieeEhQVRr=h310,//lh3.googleusercontent.com/1ocbxEUIhRqHclopxs8wyEN6Xqj3AJKqZUUEOzbYLK1JKh3iPt3c61EUT-EHIppj7Z0=h310,//lh3.googleusercontent.com/n2Bbq5a_CWjFpIvabfnNQ4y8KLg2o51u5sza1ztVZkMj3vyT6GY5uRHNyAKjsNSHKg=h310,//lh3.googleusercontent.com/IyNrcHXRd8JRVv0HLSfTt9I87OK5xWWKiW0xrMtcB9dHI7pI2oW7stfA0zHYcRW3gg=h…		Health & Fitness	2.3.4	0	https://play.google.com/store/apps/details?id=dk.jpro.macros&hl=en&gl=gb	//lh6.ggpht.com/Og1bDk5ayXMO7QtSp2gi821bH2bUvs2Y46T4o7YMUAB7e4tYoeBsPQxsKVgebapnXGc=w300	Tue Oct 18 2016 13:54:44 GMT+0200 (CEST)	https://twitter.com/appmoto_macros	TRUE	TRUE	TRUE	TRUE	TRUE	TRUE	5810de046baf7e15356cc5a9
58060d849597478d062551d9	gt.ingros.fatalien	Calorie Counter Fat Alien Pro	Are you looking for easy-to-use calorie counter with embedded food database? Download Fat Alien App - the useful app for everyone who wants to lose or gain weight.Fat Alien:- will count your daily calories in a minute and always will keep you aware if you have eaten enough;- will work all day and night long without Internet connection;- will keep you aware about what calories breakdown you have i…	359	4.3	//lh3.googleusercontent.com/wAqCQLZNGjjZvRZuVDxD6JhNbeH5EifcP66qWNQN2FPGbkQxunHvaMQtWPsh8i64gss=h310,//lh3.googleusercontent.com/kGe6j8QnZVI-LZ8YDLObZtPwvFOV6uw8e7hiSnV94j6R849BdLEfKZ_CmlEE3p3BA4A=h310,//lh3.googleusercontent.com/r-vq4lRpnISfn_Cz-IHZ1BDQb-hFmNqX6g7wn4I_Wvq79VEN4DDdE0xbIobvufDo_s3p=h310,//lh3.googleusercontent.com/ya0xhpBoIRMLYIFGPjNCfUUTYb7nmEVRI4vSxj1VOqXrjE8Jke8ESmYmrZolObTy6NA…		Health & Fitness	2.4	0	https://play.google.com/store/apps/details?id=gt.ingros.fatalien&hl=en&gl=gb	//lh3.googleusercontent.com/2P04bBgkNeu_GtEjYjT-hhOpfsNQt-4hj-Br3KFNA_q06h-4f2Mt8y_b5SxRprOI8H0=w300	Tue Oct 18 2016 13:54:44 GMT+0200 (CEST)	http://fat-alien.com/en/	TRUE	TRUE	TRUE	TRUE	TRUE	TRUE	5810de046baf7e15356cc5aa
58060ecc9597478d0625530a	ca.poundaweek	Poundaweek - Calorie Counter	DIFFERENT THAN THE RESTOther calorie counters only set your diet goals ONCE using a generic formula that only works for a short time. Poundaweek acts as your personal Dietitian and automatically adjusts your diet plan specifically for you EVERY week - so you continue to lose weight. FOCUS ON THE WEEK With weekly nutrition goals rather than daily diet restrictions this smart calorie counter never …	63	4.6	//lh3.googleusercontent.com/j4p2kuM4ZSdjAdElc2F9dqwbu_xtb16BCjAHcGUZKWX2tCuXFgdOL2HBaWcRa_LYD2s=h310,//lh3.googleusercontent.com/2-PLBYkDbZUAL8ps9CAO8UUsW8JPCc4321qTpCkkYinqr7oXyekBoL06pCLZxrzF38A=h310,//lh3.googleusercontent.com/iR_KSVhzvMiyYJGL5m7lulzgDf61IowXq3Vss2KGuWr3df6z0aXrMGgiwsluN8r1meM=h310,//lh3.googleusercontent.com/-qceRrgOuh7b6BnV5_VvisyahJa33p7xsctIpG19uYx8V_BiVrnComnlmEgJ0riNNQ=h…		Health & Fitness	1.65	0	https://play.google.com/store/apps/details?id=ca.poundaweek&hl=en&gl=gb	//lh3.googleusercontent.com/Tj53dU8o2QmBnzfKDsb9GAJGrO46bC4Mzr3zbcSpHw83cDdktqB3Z-MXcFjG_NB3RIU=w300	Tue Oct 18 2016 14:00:12 GMT+0200 (CEST)	http://www.poundaweek.ca/	TRUE	TRUE	TRUE	TRUE	TRUE	TRUE	5810de046baf7e15356cc5ab
58060d849597478d062551e8	com.harshapps.desical	Desi Calorie Meter	DesiCalMeter app is a free app that allows Android users to search and log calories for various kinds of Indian food. The concept behind DesiCalMeter is to help people lose weight by providing a comprehensive calorie counter and nutritional analysis. The fastest and easiest to use calorie counter for Android. DesiCalMeter is simple to use and has all the cool tools to help you succeed : - A calor…	204	3.8	//lh3.ggpht.com/-kYo2zk1TdeN2dvSxiH87YF5IULH0Kqg8u-uaCIVDNzrM2cC5LPEKnaHzUU7-tiHuCQ=h310,//lh5.ggpht.com/vw4lyFPDXZHNFH9ThUK-B4IvN0t9BRiNLDI92ERRnfX66TsHrv-XkDFGqFd4-l1Rew=h310,//lh5.ggpht.com/HIG1OcicnjB9gy4bSYBdTIlBtvVEGx9m5cEMPXArc1hlnDgH2yyHJfljUyD-LK4epMY=h310		Health & Fitness	3	0	https://play.google.com/store/apps/details?id=com.harshapps.desical&hl=en&gl=gb	//lh4.ggpht.com/c-8-iKzx457BAcS4HPK4t3hG6XOxFGltxvoImjYc0pSSdMk-dipyTCTzufyeG1OqjQ=w300	Tue Oct 18 2016 13:54:44 GMT+0200 (CEST)	https://www.facebook.com/desiCalMeter	TRUE	TRUE	TRUE	TRUE	TRUE	TRUE	5810de046baf7e15356cc5ac
58060ecc9597478d06255332	com.chello.carbsandcals	Carbs & Cals - Diabetes & Diet	The revolutionary Carbs & Cals App contains over 3500 food & drink photos with the carbohydrate calorie protein fat & fibre values clearly displayed above each photo.FOR TECHNICAL SUPPORT QUESTIONS AND SUGGESTIONS: Please email info@carbsandcals.com and we'll be happy to help! ‚òÖ FOOD & DRINK DATABASE:‚Ä® The App is currently available for the UK (3500+ food & drink photos) USA (2000+ photos) an…	673	3.7	https://lh6.ggpht.com/9a-A-2MM94uJi-8f8qr_CKUF6SMya2cV4HWLFOFld38TEfoh1PLGmMKDmFzzbyzz4Eo=h310,https://lh6.ggpht.com/ys4xkfx6B7hUj2EPKUtAdZMSeY8dwtVOLIcVzdAMj0lglr-N7Oy3osaiVDedWKlOQos=h310,//lh3.ggpht.com/ksfP8__pZJeikEHoov_Cj5gtac048K9Q8CnAuPNrjSmeTwaZoPIcU9umw-q0GRcT7Q=h310,https://lh6.ggpht.com/oLtGY9SaEHH1NU4ymlZz_ya8cjNZA9KKA457RClV7D1AUS2rk9l_OFeVDG1fI6HxM20=h310,//lh6.ggpht.com/gapE93NqwX…		Health & Fitness	2.11	¬£3.99	https://play.google.com/store/apps/details?id=com.chello.carbsandcals&hl=en&gl=gb	https://lh3.ggpht.com/pFj49SOZQLPz7Kx4lPRx8cdnqEjpgMQvYvLBOB6Wz3uWgGAvLcr2Csk7ClZtRWDDt20=w300	Tue Oct 18 2016 14:00:12 GMT+0200 (CEST)	http://www.carbsandcals.com	TRUE	TRUE	TRUE	TRUE	TRUE	TRUE	5735c127a2de95c9263d5fd8
58060d849597478d06255201	com.ebmacs.calorie.counter.calculator.bmi.fitness	Calories Calculator	Keep track of your Calories and stay away from being over weighted. Keep yourself in shape and healthy by ‚ÄúCalories Calculator‚Äù. It will let you know how much calories you need all day to stay healthy and active. It also tells you how many calories you have burnt all day.Just enter your‚Ä¢ Weight‚Ä¢ Height‚Ä¢ Age‚Ä¢ Gender‚Ä¢ Activity Levelto know how much calories you need.Features ‚Ä¢ Calcu…	20	3.7	//lh3.googleusercontent.com/6aoJeraek9Z0Fl8H0qo8TD-qw3lKZgJ_GdPVYPUAMS-8QVrv3XmULHbWODflaPJlUg=h310,//lh3.googleusercontent.com/RZZIhbXg1G1cpQmNEQEv7FNF5U6QNZVmLkb7_2j-NYClwO7nZnrBxndTEWssq5dcgg=h310,//lh3.googleusercontent.com/6G3yYlkMKW6MEK8Fvq8amkp7r9WrWnpVQ9QygXPndyerYBWh89Y7GcISLtmwpFSo4uc=h310,//lh3.googleusercontent.com/c6JwtlQTD4nU7jVyvN0W4GtzerRe9K324kPA9fQVYAd1Y41g2wHSNATIZ7QyPIdhHlNi=h…		Health & Fitness	1.1	0	https://play.google.com/store/apps/details?id=com.ebmacs.calorie.counter.calculator.bmi.fitness&hl=en&gl=gb	//lh3.googleusercontent.com/s-fErdPIgSt7MkkjdOwMVbKZcpBnnkRTc-tY7nC96xvTdUI-0DGAVEQOJy1GfQpxrp36=w300	Tue Oct 18 2016 13:54:44 GMT+0200 (CEST)	http://www.ebmacs.com	TRUE	TRUE	TRUE	TRUE	TRUE	TRUE	5810de046baf7e15356cc5ad
58060d849597478d0625518a	com.fatsecret.android	Calorie Counter by FatSecret	FatSecret is the most easy to use calorie counter and diet tracker for weight loss. FatSecret is 100% FREE. Keep track of your food exercise and weight with access to the world's highest quality food and nutrition database and most supportive community. Connect with a global community of people looking to make a change for the better and start losing weight the healthy way. Achieve your goals wit…	219919	4.4	//lh3.googleusercontent.com/isC7QjbFePpUYwIjnsHOHiuT4o5lkUl0GNaXB8bt2RIb1QIIm__3tx6N19dH78j5ePY=h310,//lh3.googleusercontent.com/7B0cPzOETNEz4z5eP_NYzxBQs8SQNGgmtGQKygmaMaSQmRLSNXP3GreqJ7mkvfLkd-w=h310,//lh3.googleusercontent.com/GMb4GnrwYHXgx71EoVFZYdY6Qn8SWgSTJAmyC79Y_tvK0Z62uFZs8_AP1-wBJhy7VNY=h310,//lh3.googleusercontent.com/IgPmd2NzPnZ01GHgARMLpWeRAk6XWXG2M3B8zlRUMOV7XBAPfNN91JAfriOm8pUQY1o=…		Health & Fitness	Varies with device	0	https://play.google.com/store/apps/details?id=com.fatsecret.android&hl=en&gl=gb	//lh3.googleusercontent.com/ukxn-Jto1QLiJR2AiUwGAMhRwFQKzbxvsWRffz6v8Z06SdCw5fYjUROhmIcGGz1GIA=w300	Tue Oct 18 2016 13:54:44 GMT+0200 (CEST)	http://www.fatsecret.com	TRUE	TRUE	TRUE	TRUE	TRUE	TRUE	5727a92f43c065a522514cc6
58060d849597478d0625518f	com.yazio.android	Yazio Calorie Counter & Diet Tracker	With the free Calorie Counter app by YAZIO you can manage your daily food diary track your activities and lose weight successfully. Counting calories and losing weight has never been so easy!The best diet and weight loss app for Android ‚Äì Free download and registration‚Äì Personal plan to lose weight build muscles and much more‚Äì Calorie table with nutritional information for all foods‚Äì Nutr…	25622	4.5	//lh3.googleusercontent.com/B1WfpYj0PyO97_m9dlGPuYtn9EH0LpqbMb0MUsOsVEiMgSen7fIoCX-jnylcq8tlPRQ=h310,//lh3.googleusercontent.com/5x_LIpQyiJwHu8yXY2GSfRCwD6nE2Y9_mkQXkRFSBCgCHUxbYmOssUfAJxOhN8zg_YM=h310,//lh3.googleusercontent.com/BdOLXVLOPeM3FuPjK5LUa_1RY9J3nZJzPHUWsnYk2-2HZb7xqvHLI6X24Gs6YukM6kdL=h310,//lh3.googleusercontent.com/dEUm8_JZjMGw2C-Jgd4z_nB4HPBfh81pAWt91wX6QdKpQKjZLLjSrIyXxYr-BLew65k…		Health & Fitness	2.1.11	0	https://play.google.com/store/apps/details?id=com.yazio.android&hl=en&gl=gb	//lh3.googleusercontent.com/1zdUcOfG6iaKS1-2mDuAyFD4cRIFZ3dF_y66bw2QpVgisGUt2V2VoA8d3hcs-Mn_0g=w300	Tue Oct 18 2016 13:54:44 GMT+0200 (CEST)	https://www.yazio.com	TRUE	TRUE	TRUE	TRUE	TRUE	TRUE	5748966f3356cb0d6d04597a
58060d849597478d06255199	com.dailycalories.activities.dailycalorie	Daily Calories (offline)	Daily calories is an essential app to simply find nutritional information of the foods you eat and easily keep track of your meals exercise and statistics.Daily calories is simple to use and has all the cool tools to help you succeed:-Barcode detection-A Quick selection to find the calorie information for your favorite foods.-A Food diary to plan and keep track of what you eat.-An Exercise diary …	30	4.3	//lh3.googleusercontent.com/SK7snpDywclnjJh1mt1pf7FBBwp1ZW-cSWW8haldLUS5x2Ha8-UPC4GtoIps6_YiGvJl=h310,//lh3.googleusercontent.com/-AJH0Yc7Fy8mWfYIHVNGUBjpIX8zL5-Id2dfuL2HLm4xXa3Xumvw27iKLRIHbBp25qzt=h310,//lh3.googleusercontent.com/2i2J-XqWv6IjNuxKQ6nVArsLmC6jmJKgzLduFBYeGCGnanRiCtPn8VKM7ltAW5fRIMg=h310,//lh3.googleusercontent.com/4yP838y16iOIjCt5zBHFBI0M9Tl1YuTxvo5VWc_BUZjA3SVTX8NPHQBRsfCxXC-zj6…		Health & Fitness	1.7	0	https://play.google.com/store/apps/details?id=com.dailycalories.activities.dailycalorie&hl=en&gl=gb	//lh3.googleusercontent.com/F69YVXREqvsxH47gFNkmh7Ahtp3KAeeI26xlI08yZ76ZskUDccabPoUhlU6Ouwg-s1I=w300	Tue Oct 18 2016 13:54:44 GMT+0200 (CEST)	http://dailycalories.weebly.com/	TRUE	TRUE	TRUE	TRUE	TRUE	TRUE	5810de046baf7e15356cc5ae
58060d849597478d062551a3	com.rarepebble	Simple Calorie Count	NOTE: This app has been superseded by my new Simple Diet Diary app: http://play.google.com/store/apps/details?id=com.rarepebble.dietdiaryCount calories or any kind of points. You must enter your own foods and calories but this means there is no clutter from foods you don't eat. Features: - Builds a personal food database from the information you enter.- Enables easy selection of previously entere…	1364	4	https://lh6.ggpht.com/Vqhb5COJSeg7Er03aggwiuDsm4IV6k2hrgsIn57Bk37nMeqG0BLMVFfIY8jhpqVPsi0=h310,https://lh4.ggpht.com/ptB7ALflEYE8vD6RRRCgsOIekcE_9msgey6GHlyElUGyuQse33TmiSRVPTiLmslwz-w=h310,https://lh5.ggpht.com/CqZjiHHMd4b69r0e0u1oukwuI3tuagsjTLFHiCNSOM2D7MokH9xxe3sS2aEMG18d1uE=h310,https://lh4.ggpht.com/z3SMT9vvVIBF3YwlsfMg0TE676ykIAsFIojyOcXGWcUEsrA7NljkvQhmJv03mm_tZeo=h310,https://lh4.ggpht.c…		Health & Fitness	Varies with device	0	https://play.google.com/store/apps/details?id=com.rarepebble&hl=en&gl=gb	https://lh5.ggpht.com/DfKEuNnZmSG49pLS4z7bwwRtMqfUyJRV2sZmV_9N0Ast_4ZWZ-JuRcWzoz7C75fc89A=w300	Tue Oct 18 2016 13:54:44 GMT+0200 (CEST)		TRUE	TRUE	TRUE	TRUE	TRUE	TRUE	5810de046baf7e15356cc5af
58060d849597478d062551a8	com.fitbit.FitbitMobile	Fitbit	The free Fitbit app is designed to work with Fitbit activity trackers and smart scales.GET ACTIVE. EAT BETTER. MANAGE WEIGHT. SLEEP BETTER. - Wirelessly SYNC your Fitbit Surge Charge HR Charge Flex One or Zip tracker with your Android device. - Track your DAILY GOALS and progress over time for STEPS DISTANCE CALORIES BURNED and more- Use GPS to track your RUNS WALKS & HIKES- LOG ACTIVITIES like Y…	206901	4	//lh4.ggpht.com/AGYf6EAkFTeGRM4bOkraqu_1QKt7GgNjSehLOzRZ5tKv-BM5q7nfw8BkWNZyR4lI5w=h310,//lh3.googleusercontent.com/2uN2C4Um-SpNSWNP828r6ZlXd0xfaTKzpXlIBX0kHqmt3exCcS7cy6Vmx2aFFwOPMYul=h310,//lh3.googleusercontent.com/xOrnv4FjSWt4FjZz2tOqzz9ILfyfBw7dFhbz72waNWfZUqo1yMwUsgCAFhtXfzSZig=h310,//lh6.ggpht.com/LOzAwy7QA_9cnpdh4OQgbpUMBmLHrU4SsDfgbL4_5ws1AGseIw-ddxBAh0y47Oofsnk=h310,//lh3.googleusercont…		Health & Fitness	Varies with device	0	https://play.google.com/store/apps/details?id=com.fitbit.FitbitMobile&hl=en&gl=gb	//lh3.googleusercontent.com/dIpnDB-EbJhzSkF1jpdHKMq0q1oq58ZsRWVKuEGzmGGaPSIwHKFq05ROAOLS4SzFUw=w300	Tue Oct 18 2016 13:54:44 GMT+0200 (CEST)	http://help.fitbit.com/	TRUE	TRUE	TRUE	TRUE	TRUE	TRUE	57286997ec5826ac33c8cd06
58060d849597478d062551e9	com.aarontennyson.calorietracker	Calorie Tracker: Stay On Track	v1.1-added calories remaining move to SD card on Froyov1.2-fixed data loss on update and crash on LG GW620Tracking your daily calorie intake is a proven and effective way to stay on track with your dietary goals! Features:- Set daily goals- Percentage of goals consumed- Automatically updates timestamp	125	3.4	https://lh5.ggpht.com/_4xC5mqCqYrxZRNRSayP8xy2PHsjVYTQrrwkeSMXi-TVaR2jSMWuOV7ywJgsgphPnkA=h310,https://lh3.ggpht.com/hXfQSzptOmTA_FPujFLEHmY2GRpMMDlSdZn4V6APO55w6bC_RD_qlmOuk-9zVhupIVI=h310		Health & Fitness	1.2	0	https://play.google.com/store/apps/details?id=com.aarontennyson.calorietracker&hl=en&gl=gb	https://lh6.ggpht.com/u-HE8ozwuXIhxKHI_jb_QMUCnLAOW17E_xmkq67UuUojzTI6cxwv0kvLe-jRHdHCq9A=w300	Tue Oct 18 2016 13:54:44 GMT+0200 (CEST)	http://aarontennyson.com	TRUE	TRUE	TRUE	TRUE	TRUE	TRUE	5810de046baf7e15356cc5b0
58060d849597478d06255190	com.sillens.shapeupclub	Lifesum - The Health Movement	Lifesum helps you make better food choices improve your exercise and reach your health goals. Build healthy habits in small sustainable steps and make health a part of your lifestyle not another thing on your to-do list.*Editors' Choice 2016**Top Developer 2016* What you'll get:‚Ä¢ Reminders to help you drink enough water‚Ä¢ Feedback to improve the quality of what you eat‚Ä¢ Tips for the tougher …	65246	4.3	//lh3.googleusercontent.com/UX46cqKzxWQR6gDIV86XSSS58yw46ZWuh_M2FqQ5pP8ktQ0VfrN2hYcbIttxNtmMXg=h310,//lh3.googleusercontent.com/tWInu1zUOfn03ViNv3T5K0yemMUC7k5xQfWvJMnCrMofXCidt6yu1KiH_AvLTxypRHF0=h310,//lh3.googleusercontent.com/jxy1ErhgvjzJaGUvpbW9FOUUggK3vevZ9UMmjpUraQqRm6aMDazjMO8tJz375HiP3fo=h310,//lh3.googleusercontent.com/RHd7rXK2_0TjhU2b1z3MeFIPd9aY_xTldP6IR1m2dQF70pENoAYnj3i-eqU2wxCzrA=h…		Health & Fitness	Varies with device	0	https://play.google.com/store/apps/details?id=com.sillens.shapeupclub&hl=en&gl=gb	//lh3.googleusercontent.com/ep8oRqpOFNePhMcd78nDtmMMD_ija7Bk--rHwiH98pU3vomT3KN-w_FNbOs01Cq_6A=w300	Tue Oct 18 2016 13:54:44 GMT+0200 (CEST)	http://www.lifesum.com	TRUE	TRUE	TRUE	TRUE	TRUE	TRUE	57284f36ec5826ac33c8ccec
58060d849597478d0625519a	com.lesecretdupoids	The Secret of Weight	The Secret of Weight (TSOW) is a simple and practical calorie counter based on photos. With this fun and playful application you can either maintain your weight slim down or even gain weight; it‚Äôs all up to you!We all have heard about calories before! Why use this app then? Is it easy to navigate? How do we add up our calories? The Secret of Weight explains everything! The number of calories yo…	7828	4.2	//lh3.googleusercontent.com/0LzPqV0-VUAfEj52UyGlTKPqznyCfGCkD7ebArvZt_gyJcrhmdAHrhTJ15BRKgZH7B0C=h310,//lh3.googleusercontent.com/8S2yP7diOrDjdcE0JR-X_-GXvqPVEaNSWTZsOIbspFJWECm3zBplCJaV8B8aoxxta9cv=h310,//lh3.googleusercontent.com/T6JDcpZGS7o_LP5_PJB2xS11qJAXju_u_MTlY_tXy9QtG6_BsuElRIISLSHw-ZVK8vI=h310,//lh3.googleusercontent.com/ViXxdLxDPNY0dbq2SAiOK-ZZ_HcylomdIP8xWkcZ4zfNwejw9kn94u9c-HlHKAKSTw…		Health & Fitness	Varies with device	0	https://play.google.com/store/apps/details?id=com.lesecretdupoids&hl=en&gl=gb	//lh3.googleusercontent.com/w5NfaqlgEElUwEv4rx6hjIRwCFQhNyNgRTmjOIv1OiMfyBxbKFbEsaL0dWrgnY5KpA=w300	Tue Oct 18 2016 13:54:44 GMT+0200 (CEST)	http://www.lesecretdupoids.com	TRUE	TRUE	TRUE	TRUE	TRUE	TRUE	5810de046baf7e15356cc5b1
58060d849597478d0625519f	com.nutratech.app.android	Calorie Counter +	Lose weight with the Nutracheck App. It's the perfect diet companion designed to make keeping track of your food intake quicker easier and more convenient. Plus Nutracheck now links to your Fitbit account to automatically sync exercise with the App.Unlike some calorie counters ours contains only US foods weights and measures saving time and effort. Use the App on its own or with the Nutracheck.co…	1257	4.2	//lh3.googleusercontent.com/PjG5ACvb3jmkMNFV6TQKLuJI7_nHS8Jt_wzPLMth7aAy5lkSM-lhpVNXWMkKUjQDr7U=h310,//lh3.googleusercontent.com/wQKQ2F7MEcOx6IFYJJhVf17Yxo2k0cApboCA0nxeH8Vk4pAgc5xO_vkVFidq5GOqLA=h310,//lh3.googleusercontent.com/V0Tuqxjkuy0k3Z0mVCFXKlitkH1fwNTIqkb_iutIMWGS1aMUMCngMdShGtdii6Sh_eI=h310,//lh3.googleusercontent.com/UYuQFV009xclJ6K4oPQ54W0Z0-nAb7tI0ApfVZlyS83ZpjxXLjkMSFRZa3LYX-QsJRdi=…		Health & Fitness	Varies with device	0	https://play.google.com/store/apps/details?id=com.nutratech.app.android&hl=en&gl=gb	//lh3.googleusercontent.com/4UxXJUdEBcdLYWsCnb95Y_OAFdvTRIRq33nEcWNpvRqawi2tX73DKtaeAFJagkWtQNA=w300	Tue Oct 18 2016 13:54:44 GMT+0200 (CEST)	http://www.nutracheck.com	TRUE	TRUE	TRUE	TRUE	TRUE	TRUE	573081de5b7a524a61eb6268
58060ecc9597478d062553f5	uk.alderagarik.intolerancefooddiary	Intolerance Food Diary	Intolerance Food Diary is a simple way for you to record monitor and isolate your food intolerances food sensitivities and food allergies.The heart of the app is a diary in which you can record all the individual food items that you eat for each meal of the day. In addition you can also record any symptoms you experience which may be caused by some of these food items. The exact time and date is …	181	3.8	//lh3.googleusercontent.com/H5FXKsL1by6tnwh3mBy14QkvSltmitVtTPMwiwvDh5LhXQ8AsZpUa3iBlOEaeDMnH8U=h310,//lh3.googleusercontent.com/E22oGXHgcthfpUNvCp4svw_uUhOozOEdbW7Gdm4V8V4xflD0cRMRV0mLtgtTb8oA2No=h310,//lh3.googleusercontent.com/yZW2we70BGlAfzB9rzwfgv2cLxCONd-5LUPyGGu6zLnVD_26Q6C2dO8Ij81fFpI4pqMM=h310,//lh3.googleusercontent.com/jl22wU2eV4CZtPtEpkSKnPsOo153DLF7OGs4UNQ6xP28N88hfiBp4gA3yhHpDS4hBWY…		Health & Fitness	1.3.9	0	https://play.google.com/store/apps/details?id=uk.alderagarik.intolerancefooddiary&hl=en&gl=gb	//lh4.ggpht.com/6uShS37N01MFUIFxvJOGn2GtQGYk4OT3GpvZ9Oa-3fhSrQKcgDv1vGOKPbclF6uiNw=w300	Tue Oct 18 2016 14:00:12 GMT+0200 (CEST)	https://twitter.com/AlderAgarik	TRUE	TRUE	TRUE	TRUE	TRUE	TRUE	57fe469adc2ed99b0624ee19
58060d849597478d062551a9	com.fddb	Calorie Counter -FDDB Extender	FDDB Extender synchronizes your food diary favorites diet report and much more with the online community of FDDB and offers you a lot additional features. FDDB Extender will not give you any advice to eat healthier or to loose weight. It is a powerful tool to analyze your eating habits!Features:Giant product database‚Ä¢ Search food/products by text or barcode‚Ä¢ Integrated Barcode-Scanner - find …	7873	4.6	//lh3.googleusercontent.com/d5s4z49Wf7CpW5464BGJDWoP1hbHVhNOI5PqWfQZfdO9kJkFsPbkz_EuA30nUt5jew=h310,//lh3.googleusercontent.com/GYibE5LsYRgWQusgGKlFNXKjzXEiD9Fo81xBXz_2ptl5rJT8LCt-tEVyTHSwG9Rrc88=h310,//lh3.googleusercontent.com/pSG7aE4fLU1i1sbwGbg0v_Zb_0US2HXcnoEyT9YuRVJAM5cI57Y06oL31lROXwNyaOc=h310,//lh3.googleusercontent.com/7Si8191vlPd0tC9-7m73qcujBdJH_5SyTN_WYa6IjLyN3w5DRg4BLi7DspafRm4Os_M=h…		Health & Fitness	2.9.1.7	0	https://play.google.com/store/apps/details?id=com.fddb&hl=en&gl=gb	//lh4.ggpht.com/OuhUJ_VTM3Klz0W0k72apT2AvRS5Ol5-drTNtgfS2yV9IGU-2PfzzPHtmnJTvRIF7tk=w300	Tue Oct 18 2016 13:54:44 GMT+0200 (CEST)	http://fddbextender.de/	TRUE	TRUE	TRUE	TRUE	FALSE	TRUE	5810de046baf7e15356cc59b
58060d849597478d062551c2	org.digitalcure.ccnf.basic	Calories Carb Prot Fat Counter	You know what they say: ‚ÄúIf you want to lose weight you have to burn more calories than you consume‚Äù and ‚ÄúYour foods influence your health.‚Äù As it turns out those sayings are true. Whether you want to lose fat or put on some muscle Calories! Basic acts as your personal health coach to help you reach your goals.Calories! Basic offers these great features: Food: ‚òÖ Offline database with mo…	1230	4.1	//lh3.googleusercontent.com/flYZkl79GbPGJl8UOOfU9IB2lW_vkUivez70EMsoDDHDAVAeZfhkLSOuHuuUD79J83o=h310,//lh3.googleusercontent.com/ewKjeT6o04pEWl4kvTcDybCyr8kreyTgQYyEdAYox_-FaYDPL0Yn7Nqbw-gr_VSBVL13=h310,//lh3.googleusercontent.com/eYj_H5C4v9fDi0jC2ar0Ix3djnQDZd03N1t8d88l4mFu2DCe0JMHCJvlXXgxZDMNn4Sn=h310,//lh3.googleusercontent.com/7ymhL3pE8ez8n_ONDlcUAsekemVj5-YPiP16VI974lnw8nVEe8K93e9CnWeJLpLcHQ…		Health & Fitness	3.1.4	0	https://play.google.com/store/apps/details?id=org.digitalcure.ccnf.basic&hl=en&gl=gb	//lh6.ggpht.com/evGmAcIUSVuzotYZ-VTXIe-NkSae5cmrGGDZzg7e0DxoUcLei00OgNUllAGNp81nFOc=w300	Tue Oct 18 2016 13:54:44 GMT+0200 (CEST)	http://www.mycalorieapp.de/	TRUE	TRUE	TRUE	TRUE	TRUE	TRUE	5810de046baf7e15356cc5b3
58060d849597478d062551c7	com.mevolife.mevo	Mevo - Weight Loss & Fitness	Mevo is a free to download health weight loss & fitness app which helps you in achieving your health & weight loss goals by tracking your runs fitness calories diet while connecting you socially with like-minded individuals.**What you'll get**- All-In-One Weight Loss & Fitness App- Exercise Water & Calorie Counter for health & weight loss- Reminders to stay on track- Healthy Recipes Diets & Dine …	1389	4.7	//lh3.googleusercontent.com/YemyDGIUaVbZimHPXWxuQXrYjFK2B7bySnPSwrYNkUGY2ZnQnVp03OPkVwHP5QsRppc=h310,//lh3.googleusercontent.com/Z5PljAH_7GyhREd4Vg0wEx7FnIVMwSs6aO2qCfv8t0dABatLZbxqjVjrdWo8-nVQpw=h310,//lh3.googleusercontent.com/RWMDB4iJAAXP2L0yOiGS--7qeXAAxSCm50wzfiyRwSYjqdiKZfQPy3H1rvMAzwib7188=h310,//lh3.googleusercontent.com/2b_0lVTuybcaRqk7PIfbf7KD6V9kunmHrSPFN0adtz_MOVmDTWPns4oEFBqzNQErnpr8…		Health & Fitness	2.7	0	https://play.google.com/store/apps/details?id=com.mevolife.mevo&hl=en&gl=gb	//lh3.googleusercontent.com/nicuhgVF5-Xr52fAdtMFciqWHRuGr5m0ooxkYdf6x0GmcKeMyfbDjrCZpTnH497xrQ=w300	Tue Oct 18 2016 13:54:44 GMT+0200 (CEST)	http://www.mevolife.com/	TRUE	TRUE	TRUE	TRUE	TRUE	TRUE	5810de046baf7e15356cc5b4
58060d849597478d062551cc	ru.harmonicsoft.caloriecounter	Lose weight without dieting	Do you know the healthiest way to slim down?Reading countless magazine articles going on crash diets or filling your body with ‚Äúmagic‚Äù diet pills is not the answer although many people turn to those solutions. The best answer is also the easiest - Ask a nutritionist how to lose weight in a healthy way! His advice will most likely sound like this: Quick diets are dangerous and unhealthy so you…	85813	4.6	//lh3.googleusercontent.com/LXvLiwzeBZuglsk4XXblWV7E-1lbr195afZMwp-98uXqXdXZySZhCSeeUdrIqkfMg8o=h310,//lh3.googleusercontent.com/NwAV6k44-6aujtWAHl-yySIpBwGQngJXYaV7SWfO6SCdD3HIGhZmJirsD4CBIW2VgQ=h310,//lh3.googleusercontent.com/1ShIsqWP7yrfJWBb7Fx4Xvgk5e1cTLm6IEkpnv1h-ABJZPSL-bdtfSRP2FXg04adzv8=h310,//lh3.googleusercontent.com/2Q-TcZGPht7tWnyYYIk6vAIPVWpcokRqdNeCW1xpkQTre2F49Og_7BhIkC_G9EW353g=h…		Health & Fitness	5.14	0	https://play.google.com/store/apps/details?id=ru.harmonicsoft.caloriecounter&hl=en&gl=gb	//lh3.googleusercontent.com/qCoGmOzxMRGTybgWC6FvJnOwHqZ2vvXVIWRpfypdkKwOG8m6ooc1c9Km63-Wbrz5RBs=w300	Tue Oct 18 2016 13:54:44 GMT+0200 (CEST)	http://www.h-sms.com/2016/01/30/lose-weight-without-dieting/	TRUE	TRUE	TRUE	TRUE	TRUE	TRUE	5810dd32ac934f6c3477883a
58060d849597478d062551db	calorie.calc	Calorie Calculator (not english)	Measure your BMR and AMRDaily menuSave daily results to track your foods	433	4	//lh3.googleusercontent.com/o1cjIEud917v4jDha6pd2tQh-6MFMUygZmHYx8cXdI7QAlpbmd1rZo0Jr8mC0I0boA=h310,//lh3.googleusercontent.com/Efa_KbEDNLosbI9DfehcjHPPaZS4w6Eknj56-kG1Bz5eSOr-uLD6Pkm7GU268LR0s9k=h310,//lh6.ggpht.com/9YSmTQofHXi3tDjvw2So8dzhzo-e0cdqVn2Oq57s7hvZuoXWO-g_HxyTQCs0kMGOVB0=h310,//lh3.googleusercontent.com/43hZbfVJCrmV5pDpui6O40E9ZwmCNzho8wzgJohctNarQ4UPllXVqsYmvtxsl-AlKw=h310,//lh3.goo…		Health & Fitness	3.5.0	0	https://play.google.com/store/apps/details?id=calorie.calc&hl=en&gl=gb	//lh6.ggpht.com/TQZHQsZJeT31_8eumXs392nBCJ5Y3n56D6phvSqwUaZFTgIOLi5fDyA-YWN1hqpoDSs=w300	Tue Oct 18 2016 13:54:44 GMT+0200 (CEST)	http://novice4soft.blogspot.com/	TRUE	TRUE	TRUE	TRUE	FALSE	TRUE
58060d849597478d0625518c	com.livestrong.tracker	MyPlate Calorie Tracker	Tracking calories works! Join the millions who have lost weight with LIVESTRONG.COM‚Äôs MyPlate Calorie Tracker ‚Äî the most user-friendly way to track your calories and stay fit on your Android Phone.LIVESTRONG.COM makes tracking calories EASY.- Browse a comprehensive food database with over 2 million items- Use our handy bar code scanner to find and track food easily- Create custom foods and me…	5528	4.5	//lh3.googleusercontent.com/Hbfg-SsX4r_1qyihvAE-9u48QiKlcKVKWl3xJA5jD_nrDhvjwygNqdeSjybh0vbpK8c=h310,//lh3.googleusercontent.com/dc6KhM7XpUNYqRE0HhaN_mMdSawnB1WghX9xQyrrpCIOo9FoS22X2kmSKPKPIHz-JOI=h310,//lh3.googleusercontent.com/NF3eopAp8iWaTuWEOGW5_lFTJWXnts1XHEMUnbT01Asbx5x_6xqK2_yV1GJIks8Sr0Q=h310,//lh3.googleusercontent.com/M7vcS8TMFJQEKQVZtRv36mkSVwBrovVe04iR2WsV1F2dW6nXpuh4Tv1WmXC5NN0BtK7i…		Health & Fitness	2.6.1(0)	0	https://play.google.com/store/apps/details?id=com.livestrong.tracker&hl=en&gl=gb	//lh3.googleusercontent.com/3oSoo3ulm-3gZJb77cuJb66TwzdGrSfmQG8KqYuc6OxUPaKYUZEQkh3LT-FAlHfb=w300	Tue Oct 18 2016 13:54:44 GMT+0200 (CEST)	http://www.livestrong.com	TRUE	TRUE	TRUE	TRUE	TRUE	TRUE	57305ab15b7a524a61eb6253
58060d849597478d06255191	digifit.virtuagym.foodtracker	Calorie Carb & Fat Counter	Virtuagym Food: Helping you to live healthy and feel great. Get a free personalized nutrition plan by answering a few questions about your lifestyle and goals. We support plans for many goals: weight loss maintaining weight weight gain and building muscle. Eat what you want but keep an eye on those calories carbs and fats!FEATURES* Food Database Validated by Expert Nutritionists* Add your own foo…	14454	4.4	//lh4.ggpht.com/em_GcNZ9DvMQKy8TZw_r0DL-jVaBRmN1XawbVANCQeM0u5r2l-EBs_XI-sXCZ1bhdg=h310,//lh5.ggpht.com/hxPWjVr_iklgPyyfZgANtN5ZnibCysMlVz41l4jY8JOXA2YEm5-rBWa8JBWyVhgwSFA=h310,//lh4.ggpht.com/mqUWNvfIVbh4lnXLzXrYnx6m97uUGE6vSyvdVdUZKYS646u7CPgKha3OSh46DVKtgg=h310,//lh4.ggpht.com/vd7t4FJIoFDX0sJbSdvKPyIi2XFCmRRmryo6uhJboxyTOsqFWkoOW7gYrSyHLOvusL0=h310,//lh3.googleusercontent.com/OugAouaNz9zaO2AqN…		Health & Fitness	1.7.3	0	https://play.google.com/store/apps/details?id=digifit.virtuagym.foodtracker&hl=en&gl=gb	//lh4.ggpht.com/bY3SdlZZBHoywFYAT1bx6nJrLWtOrE1_q_IaWwhAA3xQ6D9gmVuYvN9Tw9-SIzc-rew=w300	Tue Oct 18 2016 13:54:44 GMT+0200 (CEST)	http://www.virtuagym.com	TRUE	TRUE	TRUE	TRUE	TRUE	TRUE	57446a853356cb0d6d045964
58060ecc9597478d062553fa	opunktschmidt.weightcontrol	Food Diary & Weight Control	This app provides you with all the necessary features to your diet and your weight control. Through a powerful and modern design with coordinated functions you save at Unlike other apps a lot of time. This free food diary and calorie counter requires no login for online services and not asking you for personal information. Simply open and get started!With the help of free calorie counter you have…	77	3.8	//lh3.googleusercontent.com/MGyIziUZdTe6FHdGIHPOfiraQNZ48bdJeM5zgI5MFa6T4yRShVz1ZWaxGmpWmQclnwo=h310,//lh3.googleusercontent.com/wWHjdz94Kx6BezoHn9qJIghS-lCh1q73hOru12dceWoG317C1QbN2Rke2p7G30oaClmZ=h310,//lh3.googleusercontent.com/tGg7eOe-PGBD1dEqkQLinbjL7BghgVMC7ljW5SAomvgsxjSUmNaZEIK0B2trwuP4ow=h310,//lh3.googleusercontent.com/fqrj658OBLoej5Ew8ISK4DRgVaSkcxma82x112Ay-gr2H8uaEQcB1HemfRL7LZbCj0w=…		Health & Fitness	2.1	0	https://play.google.com/store/apps/details?id=opunktschmidt.weightcontrol&hl=en&gl=gb	//lh3.googleusercontent.com/iubtDlxSxN-HfpUcY40dIzMbVCovma7nj0p91gUTWxLQrXwCedZQcrtfeYHXt_THVXuy=w300	Tue Oct 18 2016 14:00:12 GMT+0200 (CEST)		TRUE	TRUE	TRUE	TRUE	TRUE	TRUE	5810de046baf7e15356cc5b6
58060d849597478d0625519b	cc.pacer.androidapp	Pedometer & Weight Loss Coach	Pedometer & Weight Loss Coach syncs steps and calories with MyFitnessPal How it works:-Just download and open. Our app tracks your steps for you as long as your phone is with you-Check all your history from the 'Trends' Tab -Support and encourage friends from the 'Groups' Tab-Track your weight from the 'Me' tab Some tips to ensure accuracy:1. Visit Pedometer Preferences and adjust Pedometer mode …	250438	4.5	//lh3.googleusercontent.com/W1RqoHgQA6sO23pRk4JqNMmEWQiJvMyxY9xKB8OT7mPOzC27imXIqu-bk-5HWvywzpSU=h310,//lh3.googleusercontent.com/tJjuKssRa5ePynCHJwZzur1J8s6IJMuQMkGE8qu5T3-Zwip3HyCFXuK_ki_CvrqVqW4=h310,//lh3.googleusercontent.com/yH1VaYT94XmW45h0hSRaShyBe_zKeFUKjHCYGXV-GAIKFOltSJFYFokLmRqM8KnqCg=h310,//lh3.googleusercontent.com/HwxKbGVOGf-4Dkxg668J54HuMvK96qo6Fm4PpNhdaOQXRt3dbV6FKRSBhcAf6j_6n0g=…		Health & Fitness	p2.14.0	0	https://play.google.com/store/apps/details?id=cc.pacer.androidapp&hl=en&gl=gb	//lh5.ggpht.com/uvfphNTJrNMeehlDX_zZXLeqhXPOdPuK2x5v0JuVHXAm9GfAOV0QHhPy34ChPiAMDr52=w300	Tue Oct 18 2016 13:54:44 GMT+0200 (CEST)	http://www.pacer.cc	TRUE	TRUE	TRUE	TRUE	TRUE	TRUE	57555c0b0d65a4b47044ad1a
58060d849597478d062551a0	com.nutritionix.nixtrack	Track - Calorie Counter	Nutritionix Track is a calorie counting app that provides the absolute quickest way for you to keep track of what you eat. In as little as 60 seconds per day you can track the full nutrient profile of your daily foods including calories carbs sodium protein and more.Track is developed and maintained by a team of registered dietitians to create an accurate and easy way to learn about what you eat.…	95	4.1	//lh3.googleusercontent.com/tdWA8vxbWyFqDZCzF0gPxP6pl-0OnLJOjlYGJlUX-vMb3tD1cQphtZUwwb2ImbdtThbL=h310,//lh3.googleusercontent.com/wU8P1GxudjQ-1B0ARKurkI761MiYXlwdG1c9uk3_RaaM_wfnJXEq2ouXEqFvUprDEmlY=h310,//lh3.googleusercontent.com/-PZOI-b9yOKe00EBnMaoOoemobNMQUJijgrZGBBnia_UkePCPm9CDCHaD2XRE2lhsgE=h310,//lh3.googleusercontent.com/XD9Cf4OtGQrwRTmBPg7-s-mceucziOu-UmvZ_EbGFBy17uXGW1gj0--p58X6Fqd3Md…		Health & Fitness		0	https://play.google.com/store/apps/details?id=com.nutritionix.nixtrack&hl=en&gl=gb	//lh3.googleusercontent.com/hNwzPSea99ZsvnJZsMtYZvNb020gbDLaQj3ED3KcntcwH86ErZHkH5aWJDq5w3KIsrP5=w300	Tue Oct 18 2016 13:54:44 GMT+0200 (CEST)	http://www.nutritionix.com	TRUE	TRUE	TRUE	TRUE	TRUE	TRUE	5810de046baf7e15356cc5b7
58060ecc9597478d0625533d	com.nordclinic.bariatriciq	Bariatric IQ	Bariatric IQ is a specially designed app for patients preparing for or after weight loss surgeries such as gastric bypass gastric sleeve gastric band and gastric plication. Bariatric IQ lets you:- Track your weight- Create beautiful before after pictures- Read our specially selected bariatric recipes- Know if you are getting enough of each essential nutrient- Find places to eat nearby which are s…	58	4.1	//lh3.googleusercontent.com/X0M-u6X2-5RuQwp6JHDXxQOQ0-GciZ6WTargOt8U26XpJ-2_oqS4e_IzdC-7y5JbS1I=h310,//lh3.googleusercontent.com/WqHasY0erIt3YrPnLA9XGpK5-XgwQSqzw1nhx7GPMzOdo32y9d4bwQ6P1PLVMkgnZ6o=h310,//lh3.googleusercontent.com/0KCVunH-jEceLvYGh9T-FWftzN86SUN7BDoHTyxPZq0tVu6zKeRG2kPjhJhODM8OKQ=h310,//lh3.googleusercontent.com/JgyjQxHuOWj0pQcFZp0d0ja4HGG27ApapD13AvTFiWxX5ohsMq1fk2wHL0VU68RxLQ4=h…		Medical	2.11	0	https://play.google.com/store/apps/details?id=com.nordclinic.bariatriciq&hl=en&gl=gb	//lh3.googleusercontent.com/o4o1Wyt3sRxMcTNbK5M-jHfdaB1OsPSwKbmEz24iz26gT4zdUoYYly0dkEV14cTsT1z6=w300	Tue Oct 18 2016 14:00:12 GMT+0200 (CEST)	http://www.bariatriciq.com	TRUE	TRUE	TRUE	TRUE	TRUE	TRUE	5810de046baf7e15356cc5b8
58060ecc9597478d06255229	com.br.nutrisoft.main	Diet and Weight Loss	The best nutrition app on AndroidWant to lose weight in a healthy way?You have come to the right place.Diet and Weight Loss is a completely innovative app made to help you reach your objective be it weight lost maintaining weight or a healthier life. As opposed to other apps we don't impose routines or diets much less magic formulas to lose weight. Quite the contrary we would like to teach you ho…	52374	4.5	//lh6.ggpht.com/KYF1scRUV1XDz-2kb8GUQhOEczo1q_GlGF6-k6XWMFKqLp2Kiom68l_lPorab6hr_Bc=h310,//lh4.ggpht.com/76_-UdQ02zKRVf6jkEjYuibVm76LN6BBYCi6HvDbPdOib10Ff_Rk7mjKoXNta_abW9o=h310,//lh6.ggpht.com/5F1eU7Vh3BYSvaxZwzmDm_4p4BjmG33LoeZ8DkezPnPSoT5kJXC4WnOz1GT5mIQEpvM=h310,//lh4.ggpht.com/6U2p1HcJ_mLto2doKexhk1S-5xHdojlT01XdoHcNyOSgE11xoJQviEDaup5VV0T2pRg=h310,//lh5.ggpht.com/LShq7gjXsIHNgWoVGHvwjPcVoXg…		Health & Fitness	Varies with device	0	https://play.google.com/store/apps/details?id=com.br.nutrisoft.main&hl=en&gl=gb	//lh3.googleusercontent.com/ouZ92A3jPD6Udk55dRP8-snc5icwHsFdNplOpwGCntsR0YvogIVVeNyi0AOW1PCEPfvD=w300	Tue Oct 18 2016 14:00:12 GMT+0200 (CEST)	http://www.nutrisoft.com.br	TRUE	TRUE	TRUE	TRUE	FALSE	TRUE	5810de046baf7e15356cc5b9
58060ecc9597478d0625540f	com.coheso.caloriesmart	CalorieSmart Calorie Tracker	* Calorie counter to track food & exercise* Nutrition information for 80000 items and 300 restaurants* Internet connection not needed (used only for charts)* Large food database* No web signup needed * Customize with your own foods and exercises* Flexible serving sizes* Favorite lists for fast access	57	3.4	https://lh6.ggpht.com/Cty2Pei54oaSRUm820AucEWZsdLFohZhbepgg-I1U7vrL-wjJmpYIKefUMVbije1ww=h310,https://lh6.ggpht.com/IaR4pPRMlbOOvZ9RtMpjtiRDUh6mMEvzJ__Ni_ONItWp2p110zk-hXd4ydkko-lIK1w=h310		Health & Fitness	1.4.3	¬£1.86	https://play.google.com/store/apps/details?id=com.coheso.caloriesmart&hl=en&gl=gb	https://lh6.ggpht.com/TIn9k6I_L4UI5l98N_sXwgR2KYy_te0HtZdAvJWmCo-q7hoEwp9CW418WpdMAyTgvMQ=w300	Tue Oct 18 2016 14:00:12 GMT+0200 (CEST)	http://www.coheso.com	TRUE	TRUE	TRUE	TRUE	TRUE	TRUE	575569e80d65a4b47044ad20
58060ecc9597478d06255419	com.unifylog.foodallergytracker.freeapp	Food Allergy Tracker Free	F.A.T. helps you keep track of any food allergy or sensitivity.Features:- Easy-to-use interface- Extremely configurable- Charts for better insight- Reports help you share your findings with your healthcare professional.Keywords:Food Detective mySimptoms upset stomach food sensitivity symptoms food diary food allergies IBS This app will be Ad-supported Disclaimer:Health information in our products…	67	3.7	//lh6.ggpht.com/EH32ylXEJdjCF6QiP0sekkr1etbcld6eu96tCFljQiWbo-lqR_I-gRzlnhDmptYd4dL5=h310,//lh4.ggpht.com/WlIiu5iI4n0d6XE4Ta8VRrSynd4F02CKTVWgDkv3GSPE705XJjQTuJycuyrdev_a4vFU=h310,//lh3.ggpht.com/X_yZnFlOyfTs3BS6XmjHj1fSx3XlNKhyyNry9bdO0zrra-_gJ0lB6fdMU1aVM6PVSws=h310		Health & Fitness	1.9.2	0	https://play.google.com/store/apps/details?id=com.unifylog.foodallergytracker.freeapp&hl=en&gl=gb	//lh6.ggpht.com/mw8r4E3Q8j1YTS46YAE31E4H4VbxkzKyTppBnjTm9_IAhEjcq_9_oVsERI2qYlzczFc=w300	Tue Oct 18 2016 14:00:12 GMT+0200 (CEST)	http://www.unifylog.com	TRUE	TRUE	TRUE	TRUE	TRUE	TRUE	5810de046baf7e15356cc5ba
58060ecc9597478d0625542d	com.dosdrebel.percenteat	PercentEat food diary	More than 40000 people have already tried PercentEat!PercentEat is a food diary that uses percentages instead of standard calories. This is an easier way to control what you eat every day. Besides there are no prohibitions! You can lose weight eating what you want with the PercentEat diet. Even bacon from time to time! How does PercentEat work? You have a percentage of 100% available every day. E…	605	3.7	//lh5.ggpht.com/vbdhlB5CbwhJ6ZhGP6BBUSierM1s5H6cPMl9Z4M5iD4lYA5tq4B72dBGZt9B2UxDYBk=h310,//lh4.ggpht.com/WIgxKLotb49_hGVKI-SNWHfWq2tNOFiqM-ZzP4Bzz-9DgqEQMsd1XFZp8_frwgtofw=h310,//lh4.ggpht.com/JuW_20Vq1C4X4sab3F-_2jaFLAQ_8fLCTUfGad5vGQWX6RIULjP0LNhPUXDbL_3lWrY=h310,//lh5.ggpht.com/CKxDs4IyHM719YrSegh5ncF5zQKIXF1HBV_X0oeo9Nr2jAuVTPQ0EIMkoFschyatNfM=h310,//lh4.ggpht.com/KCq7kCqgmEkqVSsNiO5Z8c5OTLku…		Health & Fitness	1.4.2	0	https://play.google.com/store/apps/details?id=com.dosdrebel.percenteat&hl=en&gl=gb	//lh6.ggpht.com/_akbBsh2x0eGyVuAYsf-xfI81hmUdSpprkepyh5DZdrLcnZuOWZeoTyQhLmOhtqy108z=w300	Tue Oct 18 2016 14:00:12 GMT+0200 (CEST)	http://www.percenteat.com	TRUE	TRUE	TRUE	TRUE	TRUE	TRUE	5810de046baf7e15356cc5bb
58060ecc9597478d06255422	com.ontheregimen.otrmacros	On The Regimen Macros	On The Regimen is an app designed by Online Fitness Coach Mike Vacanti which includes following:1. Calorie and Macronutrient Calculators for fat loss muscle gain and body recomposition that have been tested on thousands of clients. 2. Food tracking absolutely FREE of charge. 3. Different macros for training days versus rest days. 4. Secure storage for your progress pictures as you get leaner stro…	97	4.4	//lh3.googleusercontent.com/XfffpbTL5oE7-YTKJn4EC5Ge2L8NMsPSjrYH8JIO608XP9aX9m-0oU9ML3hnbZcR4J0=h310,//lh3.googleusercontent.com/GIh_kIebjJQR8fbTgP9UeM0ikADU_SqPpwJIyXYYpcjAXOZav98Ohnx7J1IW7QK_Mts_=h310,//lh3.googleusercontent.com/kxzVDeHWa-p-H1FRFeYmuYnpHYvuxKr2f7W11i2XZt7p4JeJ08TFNyIXlAELj6k9E4TY=h310,//lh3.googleusercontent.com/mfH1ErWN26e35SPqQiz03-H-jhiv33lZc7pB5A7yqsouZhB0L7E4uHEKRfCDWOCdhh…		Health & Fitness	1	0	https://play.google.com/store/apps/details?id=com.ontheregimen.otrmacros&hl=en&gl=gb	//lh3.googleusercontent.com/2i3qKSKAMP9I-5i9qiwalzKbhA1wHcaKIpPEUiJZ6yRsC8MX9XSo4BQmOS3cbxjp96Ze=w300	Tue Oct 18 2016 14:00:12 GMT+0200 (CEST)	http://www.ontheregimen.com	TRUE	TRUE	TRUE	TRUE	TRUE	TRUE	5810de046baf7e15356cc5bc
58060ecc9597478d06255202	com.dietcoacher.sos	My Diet Coach - Weight Loss	‚àö Keep your motivation up with inspiring tips photos good points and virtual rewards‚àö The best weight loss tracker‚àö Learn how to lose weight fast and naturally and get into fitness by taking up small healthy lifestyle changes‚àö Way much more than just a calorie counter and a weight chart*** So how will My Diet Coach HELP YOU TO LOSE WEIGHT? *** My Diet Coach will help you find your inner m…	125225	4.3	//lh3.googleusercontent.com/rCPy6nKEUIhfUHVC7-YmOjTUHjChM1caPwsVufFBJvfqQwdepHVomcafri9lzt8KHPU=h310,//lh3.googleusercontent.com/mEANDAmUKUHzmWRkS_-7uguRVtMlrXnxtjZqHrFHMufyBQbcIgmWMl6TbZAnBm88oA=h310,//lh3.googleusercontent.com/wdkFvqrdO-Btw1Dd3YygMvBI9YlO_n4pBR6pgsNHUgVWe5GIbBYSPmU-uy6fpt1D-4w=h310,//lh3.googleusercontent.com/DsiCUMifnX4M8nU-XlHBQnSlg-5OR8jnFg11zEu6qOAi45dTRL3yvSwBe677VVBpjp4=h…		Health & Fitness		0	https://play.google.com/store/apps/details?id=com.dietcoacher.sos&hl=en&gl=gb	//lh6.ggpht.com/PdDWcU_6lPlgD4yWC5SoWOl-szqZlR92VKT-43kWWETBnMD5x6fEocCK2NuJrBnYJM8=w300	Tue Oct 18 2016 14:00:12 GMT+0200 (CEST)	http://www.mydietcoachapp.com/	TRUE	TRUE	TRUE	TRUE	TRUE	TRUE	573044405b7a524a61eb624b
58060ecc9597478d06255230	harveypayne.com.myDietJournal	my Diet Journal	My Diet Journal replaces your paper diet journal. The app was designed for meal replacement diets like Medifast or Jenny Craig but can be used whenever you want to keep track of what and when you eat drink and any supplements you take. Keep your exercise log as well as any statistics you want to track such as your weight BMI Percent Body Fat or blood pressure. Graph the actual values and the over…	431	4.1	//lh3.ggpht.com/u7UTiOocIkZAD3f99eVOs7GSd4UNeONdJpDA-J6Tior96tWb7zWuyJY7A-iDBNh6dA=h310,https://lh6.ggpht.com/gMy8ZaFGy_TBL_t70LnxoZND7kM3VnWo2QzriTZeM8Hv2Err8FA1MeBlAkB21PigKA=h310,https://lh6.ggpht.com/7Jrz0vR-AZtJV8tToHPP2zWgdahL4Ps6VLAk2rhVj6CXyi4-0wuKABOPUOOTRTeYhlot=h310,https://lh4.ggpht.com/lxk-6oySs3o8eNVRKH6wSs0HD_WAdxBH2PUz4xYoY2U5oclfH5-xB0NUYtXGJ-U42g=h310,https://lh4.ggpht.com/cVOix…		Health & Fitness	1.7.5	0	https://play.google.com/store/apps/details?id=harveypayne.com.myDietJournal&hl=en&gl=gb	https://lh3.ggpht.com/Rwq0bCA0jePS69O9GKWvFRrAeCapzmJeGRmbY_MWarkFrXs98fvE23B3Sr2jYeIDQA=w300	Tue Oct 18 2016 14:00:12 GMT+0200 (CEST)	https://sites.google.com/site/mydietjournalapp/	TRUE	TRUE	TRUE	TRUE	TRUE	TRUE	5810de046baf7e15356cc5be
58060ecc9597478d0625520c	com.bhati.water	Water Diet	Water Diet lets you calculate how much water you should drink and helps to loose weight and stay fit.It tracks you daily water drinking habits and makes you hydrated..It helps you to take care of your skin and body and stay young.Use this magical app and see the change yourself.	595	3.2	//lh3.ggpht.com/UBW0Y5_Nsjy9riyDWmvGLWf43V7TSvl0lmpDWTCWNtLLmIxxaV06vyRzB2IoeC8zcrw=h310,//lh4.ggpht.com/UI5AUuOcN3f-JeYK2HlMjpFbiWYrCC89ONqWdlLgh0SN4DGc12QKa8Bo87XrjzU5LmQ=h310,//lh3.ggpht.com/rKo2STdeTtE0XLQOxZApkZ1uhBtBymMtqLwoL_JLxEndWH55GGfpbjgU_jNQbvHyFg=h310		Health & Fitness	1.12b	0	https://play.google.com/store/apps/details?id=com.bhati.water&hl=en&gl=gb	//lh6.ggpht.com/hQqCEqAV7XE7ninadaaEg1foih0YfDcmJ2_MTr3Ci9e5Bg_Y5MFiHhdKmN0McO4Z8vc=w300	Tue Oct 18 2016 14:00:12 GMT+0200 (CEST)		TRUE	TRUE	TRUE	TRUE	TRUE	TRUE	5810dd32ac934f6c34778832
58060ecc9597478d06255252	com.prestigeworldwide.keto	MyKeto Diet Guide & Calculator	What is Keto?The Ketogenic diet is a fast growing low carbohydrate diet similar to the Paleo diet or the Atkins diet. The main difference between a regular low carb diet plan and a Ketogenic diet plan is the amount of carbohydrate and protein allowed on a daily basis. Keep in mind the Keto diet is not a 'fad' and has been medically researched for hundreds of years. If you are interested in the At…	291	3.7	//lh3.googleusercontent.com/lkdzW4s0Wvf7HQQiHggsvFxFW_6mU93UlhVu1cnkpmfb-PangCsaI57wHqNyhuvsb64=h310,//lh3.googleusercontent.com/MNLS95phfE994AfuUVsrWqA01id-Ae_71Q7njqjyETurTz-4Jz2YmLLRQpf2idMEsfs5=h310,//lh3.googleusercontent.com/ITUQRAGf0cwKsh1jKxjkwB7jGAozt7KPBTZePAIubOMyGlxpGSHo0ZpgzowRqL5JA9Q=h310,//lh3.googleusercontent.com/eOGMz9PteUnXLqE5m3RXOzDEiExncS2pxcv_cKFx4bctij8R5qwxhXZ97Ub0dEWLQA=…		Health & Fitness	5.5.1	0	https://play.google.com/store/apps/details?id=com.prestigeworldwide.keto&hl=en&gl=gb	//lh3.googleusercontent.com/EEv2wA3UrvQnBu_XaW7vvhD_MmGYHAuP44oFD05sVotADxGk14Dlp6SxP7PHqoWHrl8=w300	Tue Oct 18 2016 14:00:12 GMT+0200 (CEST)	http://prestigeworldwideapp.com	TRUE	TRUE	TRUE	TRUE	TRUE	TRUE	5810de046baf7e15356cc5bf
58060ecc9597478d06255266	com.byoni.tracker2go.free	Diet Tracker 2 Go Free	‚òÖ‚òÖ‚òÖ Designed for both Android tablets and phones ‚òÖ‚òÖ‚òÖTracker2Go is an easy to use and comprehensive diet app that can help you take control of your weight. Tracker2Go includes access to a large database of over 98000 food items with no online memberships required or ongoing subscription fees. ‚úì Fully featured free edition Tracker2Go Lite has identical features to the full Tracker2Go …	25	3	https://lh5.ggpht.com/2Em1fJWrTdJEhXeGCXSik-F9FKenGrgQh8xb4u_7NFFbsVXXWFG1RQziSLTfIVHE3g=h310,https://lh4.ggpht.com/4i9KREb6nzo_oUsKztAE5nASSBXDA6cUnspjhleyezzxS3tr3dSXAl1JwNYk75h_7Ln7=h310,https://lh6.ggpht.com/Ft3U6eZQs3USieEenkqaemaI3RGwzIc__JuAJ5j6gdB_CeLJa-AyMybPmbda3JLoU9iP=h310,https://lh6.ggpht.com/Xiq0rPk-MJhnTrgme0l9Ys01hC0JjHj-pPXiWhGguEX6Zo2xPq1C0i2ZsMppuvtPrNM=h310,https://lh5.ggpht.…		Health & Fitness	1.7.2	0	https://play.google.com/store/apps/details?id=com.byoni.tracker2go.free&hl=en&gl=gb	https://lh3.ggpht.com/rZ5BBABdtaMRsHm9BwAPv1rRD1cAzL3OiWE9sNoTEaRmYh9d7PU1P8j5qBgAyY5JeB4=w300	Tue Oct 18 2016 14:00:12 GMT+0200 (CEST)	http://www.tracker2go.com/	TRUE	TRUE	TRUE	TRUE	TRUE	TRUE	5810dd32ac934f6c34778841
58060ecc9597478d06255222	com.eonsoft.DietV2	Diet Diary	Diet diary Diet diary (weight calories record diary calendar) Complex and difficult diet diary is Enough! Easy and convenient you can quickly create a diet diary. You can easily select a calendar date (calendar). You can create multiple diaries in a day. The journal is also available in the diet. You can observe the change in the weight given to mark the calendar to change the weight. You can loo…	856	3.5	//lh4.ggpht.com/lx31USIY3f0bNPtlpXIuYkXoqeUeqGPNYacSP6mO56539w3PLj-q2xdSmhpGCPVkoYE=h310,//lh4.ggpht.com/qSsjK9NrH97YAozClJ7jja9ZbQhnOKhy3wPo8A4Wk5N1g1RVKEtOrQmfXinZGYAwtrzq=h310,//lh4.ggpht.com/biRtraTHpwkhTiMiMpk5y5VFtDluc3xx7jBrXRcO4tZkktVv1SoJibCz4tgTfVco-4k=h310,//lh4.ggpht.com/uRPWmTQIgvMIAOQ_cOk1VcstyKIbfkxDH9Ob-KHqT1irWz43SQFYPXGbgX2au7X17ZE=h310,//lh3.ggpht.com/9l_dL45TgywCaJgwGSexrIS7iE…		Health & Fitness	1.8.0	0	https://play.google.com/store/apps/details?id=com.eonsoft.DietV2&hl=en&gl=gb	//lh4.ggpht.com/cnsdJCkbziY5UW_lDn4uo-TUStAudDmvxUZYwJV5TTjZnLt2CDDKfBLhjJrF5vHc208=w300	Tue Oct 18 2016 14:00:12 GMT+0200 (CEST)	http://eonsoft.blogspot.com	TRUE	TRUE	TRUE	TRUE	TRUE	TRUE	5810de046baf7e15356cc5c0
58060ecc9597478d06255227	com.northpark.drinkwater	Water Drink Reminder	Water Drink Reminder reminds you to drink enough water. Proper hydration keeps your skin healthy and helps you lose weight.Featured by Google Play! No.1 heath app over 30 countries top 5 over 90 countries! The best water tracker app ever! Helps you stay hydrated.GOOGLE PLAY AWARD: TOP DEVELOPERThe Water Drink Reminder now supports Google Fit Do you drink enough water?Do you always forget to drink…	441082	4.6	//lh3.googleusercontent.com/80BFngx9SLTuu1gp1VEHzHZzDE8ESIowtoAYTfItxaBaRFqM7T9QBbkJSy5Kh_uYDu1g=h310,//lh3.googleusercontent.com/fcffq-SkLlUv5ltFPsM0jhkKHR9X6AUNknknqZ1uDtl8q9Vw1BIuts3AGFWLVnJTjj0=h310,//lh3.googleusercontent.com/3w2nXXwDEFccimuM9Zc_wEgiui5StkxIbPuhGB5z1YCwKoJ7wZofSgTEjv5kvHKKt04=h310,//lh3.googleusercontent.com/K6SsMSGT56_ZmEaM6n-eD-cU02M04k3pDPormAzAoJlgt55KXulic-gD-wQqFrT8Vgo…		Health & Fitness	Varies with device	0	https://play.google.com/store/apps/details?id=com.northpark.drinkwater&hl=en&gl=gb	//lh3.googleusercontent.com/SCmr-dMoWO87u4m1W05r8Myc6f0XVuzIN51eKIbHeTmIIGiC8QVMkxV5XZL8fyJZSHN1=w300	Tue Oct 18 2016 14:00:12 GMT+0200 (CEST)	http://www.northparkapp.com/privacypolicy.html	TRUE	TRUE	TRUE	TRUE	TRUE	TRUE	57fcf098dc2ed99b0624edff
58060ecc9597478d0625522c	com.rarepebble.dietdiary	Simple Diet Diary	An easy to use diet logger. Can help you to lose weight gain weight or track any other target.‚Ä¢ Quick logging of your stuff.‚Ä¢ Log as many or as few nutrients as you like and even invent your own.‚Ä¢ Look up nutrient values in the optional offline database or enter them manually.‚Ä¢ Quickly select previously entered foods.‚Ä¢ Display each day's total or remaining nutrient allowance.‚Ä¢ View gr…	191	4.4	//lh3.googleusercontent.com/gnyP48NVefDSybw_g04BgOWpJOVE_H_uJPhZ5oSYxM-yyuwRmQvwrNEuQWJNB3JEulQR=h310,//lh3.googleusercontent.com/dWWo1PORe66z0vUpY-nIXi4uBtW5JJCBFbgCuq-hDJDTQdH29u6hHa4tUxBpelp7suk=h310,//lh3.googleusercontent.com/caCwk7IrZPOg2S6ogt3fvS2sqIZYRrN814xjRg9ElkI-A7m7F56UxL4WqEGr6wZvzg=h310,//lh3.googleusercontent.com/_BCJnV1YJBE4qD6zLGeudmxe_nuWnKessKm7NG-376yyk4EcF-H2_Ku4c3fE9H62NBvD…		Health & Fitness	1.11.2	0	https://play.google.com/store/apps/details?id=com.rarepebble.dietdiary&hl=en&gl=gb	//lh6.ggpht.com/VKBmsxGhiWSVJa_DlNbYfgT0qWX5AELXrWLj7hyxeBIZN2O8q0XvZ7FTkoLFTBpsrQ=w300	Tue Oct 18 2016 14:00:12 GMT+0200 (CEST)	http://rarepebble.com/privacy/simple-diet-diary.html	TRUE	TRUE	TRUE	TRUE	TRUE	TRUE	5810de046baf7e15356cc5c1
58060ecc9597478d06255275	com.meuuha.nutritiontracker	Nutrition Tracker	Calories are not everything ... proteins carbohydrates and fats are essential nutrients for a good diet!You want to track what you eat on a daily basis? Follow not only the amount of calories you have consumed but also carbohydrates lipids or proteins? Nutrition Tracker is there for you. Nutrition Tracker is a simple and intuitive tool to manage your nutrition. Whatever is your goal : gain or los…	357	3	//lh3.googleusercontent.com/7rKS0i_EvpcVJOyfaPdobUcjk8seKZ37wgGs3AOGjh7lBL1JaFUaRifclZBEnEOOuCM=h310,//lh3.googleusercontent.com/JBVcIo-cRs05kPZJQLQQecY6_fv7l3Q_lG5WXje0NyoGd9z2egjebSmvxKIMX7zPjoE=h310,//lh3.googleusercontent.com/Snv4So05vNUAXC5BY93_GWGTz8r8dJDZabvAF69CcqEFbYpl-kYKoerfTcMwzuItCew=h310,//lh3.googleusercontent.com/Zdttk2nFQn2FqVA_TjI9MjpXEkAw7Cek4nrgELPd3BSrpt6WmIlaCEALGCQnnoSRDHw=…		Health & Fitness	2.0.1	0	https://play.google.com/store/apps/details?id=com.meuuha.nutritiontracker&hl=en&gl=gb	//lh6.ggpht.com/w-Oxv65N_2AcDqJ90fgoTAYXN0gizgQrvFWBydv1wwpiiPosYjjzUpbJXvvxi2gsXA=w300	Tue Oct 18 2016 14:00:12 GMT+0200 (CEST)	https://plus.google.com/u/1/communities/112268364483467301575	TRUE	TRUE	TRUE	TRUE	TRUE	TRUE	5810de046baf7e15356cc5c2
58060ecc9597478d0625527f	com.cronometer.android	CRON-O-Meter	CRON-O-Meter is a web application for tracking your nutrition and health & fitness data. This is a companion app to the cronometer.com for easy logging on-the-go. You can log and track your daily foods exercises biometrics and notes. We track 60+ micronutrients. It is much more than a simple calorie counter.	725	3.9	//lh3.googleusercontent.com/3PNo_FTJwdauPZNMBUUv7KuqvBw1qr88LJfkk1upuPHuprFyyYJaaJqLg_g0MySkYpk=h310,//lh3.googleusercontent.com/3yls3W33Nusmqv_Skw92XBRGKVlFGhORZXdz-70dYC6pGZmgkqeUg_NC93cstGzSd6k=h310,//lh3.googleusercontent.com/BJJkwV5N9sVtfujFWhrapmHd6RuBZerlg7SkXS1iQ3YOQD7AWFOBFdecWyqix7O4XZ9Q=h310,//lh3.googleusercontent.com/6WZ8lVe3pIr-y036Rs76m6YG-i774sV1N3YcyDBEYwEbCVde30gmu872triSdoxfNts…		Health & Fitness	Varies with device	¬£1.65	https://play.google.com/store/apps/details?id=com.cronometer.android&hl=en&gl=gb	https://lh5.ggpht.com/phiszG40E5MDuxcwpkRqHdblGV7t6ovI8EmdHEqWd6F6ykv50xAUuPApOFXJY9TqEeg=w300	Tue Oct 18 2016 14:00:12 GMT+0200 (CEST)	http://cronometer.com	TRUE	TRUE	TRUE	TRUE	TRUE	TRUE	574e9a8adfab2df067a754c0
58060ecc9597478d06255259	com.monashuniversity.fodmap	The Monash Uni Low FODMAP Diet	Researchers at Monash University have developed a diet and corresponding app to assist in management of the gastrointestinal symptoms associated with Irritable Bowel Syndrome (IBS). The Monash University Low FODMAP diet works by restricting foods high in some carbohydrates called FODMAPs.The app includes the following: - Background information about FODMAPs - A food guide detailing the FODMAP con…	675	4.1	//lh4.ggpht.com/664EBjqP1NNuGn2w64FPjSyq5sW1-eNupShwJrx84xnONgXBvhZdy_OOu0-AMzBOQg=h310,//lh5.ggpht.com/UAma8YPSHPKC4kD9N3rGbsCgxpfUYe4eBWTQkfIn9kvyFQg-PPvSgVGGl_NNnF63ELk=h310,//lh3.ggpht.com/9mDG8o-nj1JxJy1j-Yyob4l1oBRGN1fqwtYO9oVzGHjzslYhs5654HFT3lfew8bQuBY=h310,//lh3.ggpht.com/xLPZ8BZrD7O7kNWTRWelkUQTShOxzcb2raTpcOPBrvEWEKeiRGSZD3JJj8vrNiqE1Ogm=h310,//lh6.ggpht.com/AgBpdV8yBdvgFEkAUg_Fdy3oBR0…		Medical	2	¬£5.60	https://play.google.com/store/apps/details?id=com.monashuniversity.fodmap&hl=en&gl=gb	//lh3.ggpht.com/HKnGW7RVfz3KD3o3ljCk2jsx-dIYD7eD5ZAKX3s_P8O7JMc1NoXrGwP3hhMlVesA66U=w300	Tue Oct 18 2016 14:00:12 GMT+0200 (CEST)	http://www.med.monash.edu.au/cecs/gastro	TRUE	TRUE	TRUE	TRUE	TRUE	TRUE	57359ec633c295cd4574b8d4
58060ecc9597478d06255298	com.slowcarbdietapp.android	The Slow-Carb Diet	The Photo Diet Tracker for those on The Slow-Carb Diet¬Æ and The 4-Hour Chef¬ÆThe Slow-Carb Diet¬Æ App is a complement to The 4-Hour Body¬Æ App that makes it easy for you to visually track your Slow-Carb Diet¬Æ by taking quick photos of your meals. This simple photo diet tracking app lets you take a quick two-tap snapshot of your meal before opening your mouth. Even without a prescribed diet this…	50	3.4	https://lh6.ggpht.com/JCdMdULyqikdF6ZlT1ktruKOsqFX2nctCBp29fjhNn_pS5Gjj45a_iYAIBq2Slbr9c4=h310,https://lh6.ggpht.com/g4uLzuZZTF3WAZr9nvhlNMHVGHiidkIbEffqrwU4dYRc7U0o1VZBlwNO1E0vi15LEY8=h310,https://lh5.ggpht.com/riJbHg7G8cC7O-nEzX84GLNDq_IE1NzGXkJuzSvnm-NL-YdeNIVTqvr1RWuaTiDykg=h310		Health & Fitness	1.0.10021	0	https://play.google.com/store/apps/details?id=com.slowcarbdietapp.android&hl=en&gl=gb	https://lh4.ggpht.com/AksAajiAISns3DQXryF5mLO_Ea-D_SjsJiKtz4bNFYJUxoRfkf7icIvLiENmXST1MA=w300	Tue Oct 18 2016 14:00:12 GMT+0200 (CEST)	http://www.fourhourworkweek.com/blog/apps	TRUE	TRUE	TRUE	TRUE	TRUE	TRUE	5810de046baf7e15356cc5c4
58060ecc9597478d06255263	com.weightwatchers.mobile	Weight Watchers Mobile	The Weight Watchers Mobile app can help you lead a healthier more active life. Now with your OnlinePlus or Meetings subscription you can: ‚Ä¢ Post pics share your victories and get inspired every day on the NEW social experience Connect!‚Ä¢ Track your weight and follow your progress with the newly designed weight tracker‚Ä¢ Add your favorite food to the Recipe Builder‚Ä¢ Quickly track multiple it…	108671	3.8	//lh3.googleusercontent.com/EMEy-dr27X0E6DQ_roEedxqcFJflmDKC4E83vR5xLJKQI27ssE_CLYQ5-piKW9UvlL8=h310,//lh3.googleusercontent.com/GkwoQbj9NQT54WoVYxg1i8yNnxVoU0Nf00uLcSjim_Y6GOZ-2Y7xM48pQ-WKL6eZSmg=h310,//lh3.googleusercontent.com/-X1Z5NIxjQE_IOmARtu3t91TgHIXCp4ht-ybGMK9ABF4q608jy4hlZ8CRbMuC6vhEx8=h310,//lh3.googleusercontent.com/YsrOXen1GZDVmIeilyki9fIuA3JTFZQbt8qJvKTszFprl1IUh_iVLCcqabwSoPwkTQ=h…		Health & Fitness	4.15.0.6714	0	https://play.google.com/store/apps/details?id=com.weightwatchers.mobile&hl=en&gl=gb	//lh3.googleusercontent.com/19ycWlQWSgXw_Hj6fTxfJJk3sRHgm6yf1NVjmtWpcOhqgqyXLvDpiUFq20zpNJvI7Zpt=w300	Tue Oct 18 2016 14:00:12 GMT+0200 (CEST)	http://www.weightwatchers.com	TRUE	TRUE	TRUE	TRUE	TRUE	TRUE	5810dd32ac934f6c3477882f
58060ecc9597478d062552b6	com.lifescan.reveal	OneTouch Reveal	Let‚Äôs take the next step. Using the OneTouch Reveal¬Æ mobile app the OneTouch Verio Flex‚Ñ¢ meter sends your blood glucose readings wirelessly to your compatible mobile device.See a bigger picture to help you stay on track between visits to your healthcare professional. The app helps you keep track of all your important information like carbohydrates exercise and insulin along with your blood g…	968	3.9	//lh3.googleusercontent.com/nFFGChIVLsbwnTH51JeKflgYbqlHAoE_3NjU8Xpd1xYcTUtX0fs4TSGvsjMjMO5icvI=h310,//lh3.googleusercontent.com/nhIR-OMFrNM1b4qJ4g_BU65BkTQvoHrhQNQ790QWk7ToNb088Z418hStY_njbuTaunET=h310,//lh3.googleusercontent.com/RbbMcBUsnVTIlZxwxLCNORF_y240HXuI8GINBg37T8orAZhb7ZsZl8CGgsTrf3v8Y54=h310,//lh3.googleusercontent.com/EU7e4RWCyfUWLguuPFRZMySqlTJNlgXEtgN5-TPeYULwxVM2xd75nEd4Xr_EAKlFf58…		Medical	2.2	0	https://play.google.com/store/apps/details?id=com.lifescan.reveal&hl=en&gl=gb	//lh3.googleusercontent.com/j4TZr_VFOW3fa00ab3X1XjcxTMPVuOxARGD_UafOBhe5weLmK-QIi8Of6ssDJydDYfZz=w300	Tue Oct 18 2016 14:00:12 GMT+0200 (CEST)		TRUE	TRUE	TRUE	TRUE	TRUE	TRUE	5810de046baf7e15356cc5c5
58060ecc9597478d062552ed	com.sparkpeople.android.sparkcoach	SparkCoach	Take your healthy lifestyle journey to the next level with SparkCoach‚Äôs unlimited virtual coaching! This app from SparkPeople will help you set meet and exceed your weight loss and fitness goals by bringing of our popular online virtual coaching right to your phone. SparkCoach has already helped thousands of our members lose weight and get healthy and you can be the next success story. Our app …	153	3.8	//lh3.ggpht.com/_y_YDZpC8lKnezMuOwjouNHShW4qsvxCjlDTmlKpoEtqEG-d0URGsxmi5q0H27qn7pw-=h310,//lh6.ggpht.com/eLOAmEs32o8tkORqAdbYwY8pzXYPVujxyM71WvTu9aZdzC2DxVuaNP3utVK9GIjjHjE=h310,//lh6.ggpht.com/rcR67B7XxRQQs46SAmVLq551wpeTaNxLXpPff3HsxC6IlqnBN_M1eBimBCOBJeIQ8g=h310,//lh3.ggpht.com/47I93Fy5hixMVKvsi77y2xxsnHqubag-5Mec1EL1v037GIFlN-s_I7KpSARigwyLyQ=h310,//lh4.ggpht.com/Bo9yP5lIIvR7IgCh4RBPELASBeTb…		Health & Fitness	1.0.1	0	https://play.google.com/store/apps/details?id=com.sparkpeople.android.sparkcoach&hl=en&gl=gb	//lh6.ggpht.com/MQmH846zuUwynTytu4cRVoRqBnkflkiFEVlniT1NpDBS7CfojWRA4P8p7e_wB3KPKKtE=w300	Tue Oct 18 2016 14:00:12 GMT+0200 (CEST)	http://www.sparkpeople.com	TRUE	TRUE	TRUE	TRUE	TRUE	TRUE	5810de046baf7e15356cc5c7
58060ecc9597478d06255306	com.project.dietguru	mDietGuru	mDietGuru is India‚Äôs Most Comprehensive Health and Fitness App. It is the EASIEST way to log calorie counts with our large food and activity database. This app is amazingly fast and it allows you to enter your own food and exercise. It‚Äôs FREE! And this is one stop-shop for your health and fitness needs. EASY APP TO TRACK DIET & EXCERCISES ‚Ä¢ FREE sign-up with no strings attached ‚Ä¢ FAST and…	29	4.4	//lh3.googleusercontent.com/rhuCiPO58QLYhQBPcPuI_a7qA4nDEC0UZcV3XdpHOIMum4TiDDgB1SYy8jNUxqrPJNE=h310,//lh3.googleusercontent.com/n0zHZjWr7m7rBqJsudqYn0RhDEXeapeWNnjX8OV4FnJcNMjlVNhFHG4LA9vbVgWVEQ=h310,//lh3.googleusercontent.com/oeinN9TgwZbfl1AdzKz9y9hEbt1DouffAbBGwLGlNPoVeHQF366tLk1QsSIBrGO8Ug=h310,//lh3.googleusercontent.com/tUByPaFnSWt-8WDCOx_83A68hUr7hsT1AY74DmOyY1GETp3oAKpl5R4XTHImDXh0kA=h31…		Health & Fitness	2.1	0	https://play.google.com/store/apps/details?id=com.project.dietguru&hl=en&gl=gb	//lh3.googleusercontent.com/nUpbWkF2RKY-pF3nwELvDaQksKrWCvzN7iRjPBGvEGHWgOjvsAazjL5jrjDFhar_bG4E=w300	Tue Oct 18 2016 14:00:12 GMT+0200 (CEST)	http://www.mdietguru.com	TRUE	TRUE	TRUE	TRUE	TRUE	TRUE	5810de046baf7e15356cc5c8
58060ecc9597478d06255329	com.rur	Rise Up: Eating Disorder Help	Look no further! Rise Up + Recover is just the app for you if you are struggling with food dieting exercise and body image. Based off self-monitoring homework a cornerstone of cognitive behavioral therapy (CBT) we designed a simple and convenient app that has been used millions of time around the world.At Recovery Warriors our mission is to create empowering tools that will help YOU succeed! With…	253	4.5	//lh5.ggpht.com/zINmz1g7QYRdxiQP_lOkA4YMMAKyUoPNREaU1zK3NYrKnEfLlT1kOSVENbm_p4vtVg=h310,//lh6.ggpht.com/q7Yjoi9SadKtRYwtzq2fdIAeC4fQH8_8GpixgNDZQ8iSGJFCFBnitXATBHn9HEyn5w=h310,//lh4.ggpht.com/Jm7zgYKw7KkhW60arcwUqIn2IX-vPkmVCgph65ukmCCZ-sstcRbCXuZpdhjaa73mrR0=h310,//lh4.ggpht.com/FA-Y4IrykyW9ATRr1yEAPaAjkrauy6NQSsgvPPJwoFbUIMED3hF_ohlla4HpNYmjKg=h310,//lh6.ggpht.com/nXxmnWRIS8vkW5PuGtz3IHmBD8RXvF…		Health & Fitness	1.2	0	https://play.google.com/store/apps/details?id=com.rur&hl=en&gl=gb	//lh6.ggpht.com/fOIt_CybxVBbSoj5iMlSR7VRymksrXq1MVabHyM1k4nmFGi0tmmAyPWwUbC5v6F70H4=w300	Tue Oct 18 2016 14:00:12 GMT+0200 (CEST)	https://www.recoverywarriors.com/	TRUE	TRUE	TRUE	TRUE	TRUE	TRUE	5810dd32ac934f6c34778831
58060ecc9597478d062553f3	com.fenlander.ultimatevaluediary	Ultimate Food Value Diary	Watching your weight using a diet based on food value and sick of huge monthly fees? Do you want a tracker database calculators scanner pedometer function infact EVERYTHING you need to succeed in one easy to use app?Then you have found the ultimate app for you! On this PRO Edition - you get all that is listed below for a ONE time low cost purchase giving you everything you need to succeed :‚àö No…	3393	4.7	//lh3.googleusercontent.com/bDZZSegXYhF_2UYQH-qzjOLHHDKkLmOEFTvuTPRpLSVIjIAXEab6d9qyWbJJvC0nu7Tj=h310,//lh3.googleusercontent.com/Ce3aYv9mFDW3eYSqyGqGbkmjkzT3lEg03OGx0H1hVku9inib0lL4c2qxPstVFK9upA=h310,//lh3.googleusercontent.com/dijqO0T223a7Q5S9T25yXXr10JEqo4cmxtbaLZyyyItJKSDl9f6l6ctUwTJSqQh-gmk=h310,//lh3.googleusercontent.com/5ibQ3xAYT0IJ5fQK1nNinVt66p9VOOfQb5XtPVe2pJkN38BDLqpHoaF-kxSDjvv4tH4=…		Health & Fitness	6.3.0	¬£2.49	https://play.google.com/store/apps/details?id=com.fenlander.ultimatevaluediary&hl=en&gl=gb	//lh3.ggpht.com/nTrytoxku1b5Tj164LkaVSv5H6cs-EGCDhPrByrVFsREZCl-nCUPzZOEOH9eVQEEJ-I=w300	Tue Oct 18 2016 14:00:13 GMT+0200 (CEST)	http://android.ultimatevaluediary.com/?page_id=15	TRUE	TRUE	TRUE	TRUE	TRUE	TRUE	573095c6d32b607835317085
58060ecc9597478d062553f8	fi.seehowyoueat.shye	See How You Eat	See How You Eat - Your easiest food diary ever1. See your daily meals at glance 2. Easy and simple to use3. Regular meals mean you‚Äôre not constantly hungry4. Feel more energetic 5. Get to your healthiest weight6. Become more aware of your eating habits With this food diary you can see at a glance all the meals you‚Äôve had that day compelling you to make healthier choices. Photographing your me…	106	4.2	//lh3.googleusercontent.com/HsC9U17bWcpUJjr4K3HklyBJ-oggx8W14s1ePNjqTkv3eBzTDYOJhLiR3nCEXlVEYng=h310,//lh3.googleusercontent.com/vQDNa0nQLaLy2MbcR-f3qZkWcfuD1jFMX469TcpnMsS7mhPU_ZgQubN-SutH1UauS7o=h310,//lh3.googleusercontent.com/KaD1H6hp6fWz2AJ4VLLQgncEaYBRMa9-3irdKKTAcjcSAMuO2eNXZu-mimsw5eMLM-g=h310,//lh3.googleusercontent.com/VKLBeYTqAkEkNRiR_43p9J2BrI9Ud8aICE4AEqrA3NmDc30Co7sddWizVTCV4a0JxHjo…		Health & Fitness	2.0278	0	https://play.google.com/store/apps/details?id=fi.seehowyoueat.shye&hl=en&gl=gb	//lh3.googleusercontent.com/XVZmp1JDjuFj4Ur6xSkdyojaFsMwj1f6KMgUiyme1ezqR3y920EdypgFwAr7Gcq_oBoF=w300	Tue Oct 18 2016 14:00:13 GMT+0200 (CEST)	http://www.seehowyoueat.com	TRUE	TRUE	TRUE	TRUE	TRUE	TRUE	5755389f0d65a4b47044acfe
58060ecc9597478d062553fd	com.worrall.slimmingtracker	Slimming Tracker	Slimming Tracker is the only Food Diary you will ever need. You can use its Points system as the points for your food plan or as calories to keep track of what you eat!Subscription Service Conditions: Water & Weight Trackers:‚Ä®‚Ä¢ The cost of the optional subscription is 3.99 USD for 3 months‚Ä¢ Payment will be charged to your Google Account at confirmation of purchase‚Ä® ‚Ä¢ Your subscription a…	110	3.7	//lh3.googleusercontent.com/HDyxilEfzfJbUGVksTRqmF4DrPICqnF4kB91fLhdy8epk1a4yOqrG4Zsm2IMFfUWfA=h310,//lh3.googleusercontent.com/Z8hi7y1RBFWW9Unwbn0BVCcHYtOynUYszMh5yBZqiF9maJV_3Fa7WLgoBp5G5STEfQc=h310,//lh3.googleusercontent.com/1Pt-AkRGWkiBDC9Sedeaf4BWFcKq2uzPUIa4vP0u6FDi3yJtCFxdLIl-AHP77jUSGXE=h310,//lh3.googleusercontent.com/C8aavcAI5BqCFJjfWfBjcixVjNecKop8z8b8XXRCBMpUula5cz0iBlob2O17cgYuOO8=h…		Health & Fitness	2.0.10	0	https://play.google.com/store/apps/details?id=com.worrall.slimmingtracker&hl=en&gl=gb	//lh3.googleusercontent.com/gpY1oemmVmA1ky_gPAF3Zcej_uoFu8hhgA4H_tCPL0QDZ0p7bWFdpPaW53wgCEbg1V8=w300	Tue Oct 18 2016 14:00:13 GMT+0200 (CEST)	http://www.worrall.pw	TRUE	TRUE	TRUE	TRUE	TRUE	TRUE	5810de046baf7e15356cc5c9
58060ecc9597478d06255411	org.medhelp.pichealthy	Pic Healthy - Photo Food Diary	Pic Healthy Photo Food Diary makes healthy eating fun and easy with the help of your friends! Take pictures of your food rate how healthy or unhealthy it is and let your friends be the judge. Being aware of what you eat is the first step towards making smarter food choices maintaining a healthy diet and achieving your weight goal.BENEFITS:* Eat better feel better and have fun while you're doing i…	104	3.6	//lh3.ggpht.com/1mRty8-rIBaiIbSS4zdDP2dv9lG7tAHeRjMkT3DquyQ25gCloBcjy8oCFPSMYer2uw=h310,//lh3.ggpht.com/YgUUoN--ahltGOXfiV8PWjUspJdlk6L3cdJMgzGYfl9KDZ6bl3qIdoi26A_pOvwzfg=h310,//lh6.ggpht.com/NT4ZT1odDPO8oDCyS7bF27SsHeQQrzINNj0AP-3una4qRcWmegGmA2fzBxyHWaJPMrc=h310,//lh6.ggpht.com/K8_LM5QM5Y2dn2KMAfToZhJbBlhHtBq87oY-rJXt_UHcpJmdp38E7EZxfXjX18cev6Q=h310		Health & Fitness	1.0.1	0	https://play.google.com/store/apps/details?id=org.medhelp.pichealthy&hl=en&gl=gb	//lh5.ggpht.com/IkUSd3FNgzFfrCIo_6j1QBDdj40ZcGwXl5Kk0ELmvwnr-KIWntJR6lU4kvVMC0DkPJw=w300	Tue Oct 18 2016 14:00:13 GMT+0200 (CEST)	http://www.medhelp.org	TRUE	TRUE	TRUE	TRUE	TRUE	TRUE	57552ac00d65a4b47044acf5
58060ecc9597478d06255253	com.crocodil.software.dwd	Diet Watchers Diary	Diet Watchers Diary is the ultimate all in one WW Type app - Food Value Calculators + Built in Values list's + Diary management!Join Diet Watchers Diary group in Google+ or join the Beta program athttps://play.google.com/apps/testing/com.crocodil.software.dwdTo get all the newest versions before anyone else Thorough user guide in English is available here https://docs.google.com/document/d/1qNFpl…	2616	4.5	//lh3.googleusercontent.com/ZlwnAQ6p7wge1zPj3mvIEZBFTlRajIxEoQKeJL5wezrwj5FD9CvLCmOr53ZVu61dpYSy=h310,//lh3.ggpht.com/Y0ClNLs-eFi2UciBygGaQerN7EsgraFBluxIN-9HlAs-eS6rzqr6pzmla3LYv0RwYA=h310,//lh4.ggpht.com/-VqGRwa2-hAeO03SSMOe35YZ3NW2yu_QZ_FwpSt__YSJzZS6bo23RxYcAPAMwC8TOfl9=h310,//lh3.googleusercontent.com/N8q-XZtgGlM_VkK79H4vtetlMdmFDEa3FAw4EO5UGK0qu0mNiZn9ndoMz0zsd5haMg=h310,//lh4.ggpht.com/2JH…		Health & Fitness	6.5.6	¬£1.99	https://play.google.com/store/apps/details?id=com.crocodil.software.dwd&hl=en&gl=gb	https://lh6.ggpht.com/c31RiNS3Ew_tDg6un-I_OJtHg_J_O9cfwoZbHbQn-5HAUcB9EnDTAM9SC-If7ORRlm4=w300	Tue Oct 18 2016 14:00:12 GMT+0200 (CEST)	http://crocsoftware.org/wwd-and	TRUE	TRUE	TRUE	TRUE	TRUE	TRUE	5810de046baf7e15356cc5ca
58060ecc9597478d06255232	com.canyapan.dietdiaryapp	Diet Diary	If you are trying to track your daily diet then this app is for you. You can track everything you eat and drink as well as keep your exercises activities and medications with this simple app.Features:‚óè Recording your daily diet history.‚óè Recording your daily exercises medications and activities.‚óè Importing & Exporting data.‚óè Daily reminders. Permissions:‚óè Internet and Phone State permis…	29	4.2	//lh3.googleusercontent.com/ZxOWwKNrbZ2MaLBFuSwZgkyRk65uHvX3hQvhWmxZXLQ2XHoxzDqEgPh6FEwMXgzAe6g8=h310,//lh3.googleusercontent.com/QH2XBr3TWnX3p-zFecplYZj67PCf6GWewcJScI5EtlgaXFjY91hdHEinl4V-vQqrD9KA=h310,//lh3.googleusercontent.com/wGhCExuHFrG4oU51rB8-Z71J4u1h2B3b_6ML8gInNSxfHdL4KlL_IcQXm3GaBPZ54w=h310,//lh3.googleusercontent.com/F4_og7vbbRushfAdlVUfpeJA4i239YJbs469nHqAX3kYp6ySGOmMZDjcqsIYqu8KvGY…		Health & Fitness	0.2.2	0	https://play.google.com/store/apps/details?id=com.canyapan.dietdiaryapp&hl=en&gl=gb	//lh3.googleusercontent.com/nGU0u6Oub-5Z8N70vcga-YVXwMQwGJFfVwO_6d0STzgf4XXffkyH8rwjYzdfaf8HrfA=w300	Tue Oct 18 2016 14:00:13 GMT+0200 (CEST)	https://www.canyapan.com/	TRUE	TRUE	TRUE	TRUE	TRUE	TRUE	5810de046baf7e15356cc5cb
58060ecc9597478d06255237	com.aportela.diets.view	Diet Assistant - Weight Loss ‚òÖ	Join one of the best diet tracker apps for free today! A must-have diet planner app for both women and men looking to reach their weight goals.Simply tap in your target weight and the purpose for your new diet and sit back and allow Diet Assistant ‚Äì Weight Loss to present you with brilliant meal options that will tantalise your taste buds and send your metabolism into overdrive. ‚òÖ Over 4 Mill…	10831	3.9	//lh3.googleusercontent.com/QRLzOJL5SmvjlPco68N9qXrLH6-GPyNogXgnaqx5tk7K5b5iSfUNlI207V77-0_gTw=h310,//lh3.googleusercontent.com/k5LyfFSRfxOUuLb9ZFUrheYr4hZFD1J5L6wKuFJ6tltON19laSGpZlEOD3Xpzs5ydrnK=h310,//lh3.googleusercontent.com/5hI6pCMZPAiKAFciy8s3KskfDLS4jSfbP6iNScVSpSHZT0_XtiKmzSHeCC9sZDH0rg=h310,//lh3.googleusercontent.com/fVM6sSo8q_O7EuJoTf9x0p0sikvxixeK7VVQ93lphFJKCWiuQaKnIZ1SJziRoao_QH0=h…		Health & Fitness	Varies with device	0	https://play.google.com/store/apps/details?id=com.aportela.diets.view&hl=en&gl=gb	//lh3.googleusercontent.com/ykoLoc-lJdFr9c0OCRAlLFMyC3kGu7zhuTu0ry0hsbijfyfgHjgIp5mfse0M4vqkhw=w300	Tue Oct 18 2016 14:00:13 GMT+0200 (CEST)	http://www.dietassistantapp.com	TRUE	TRUE	TRUE	TRUE	TRUE	TRUE	5735971f33c295cd4574b8cf
58060ecc9597478d06255276	com.fourtechnologies.mynetdiary.diabetes	Diabetes & Diet Tracker	Living with diabetes or pre-diabetes is challenging. Do you need help with monitoring blood glucose following a proper diet exercising regularly tracking your medications and symptoms? This app helps you understand and control all aspects of diabetes. It shows you the ‚Äúbig picture‚Äù of your blood glucose factors by counting carbs in the food you eat recording medication intake exercise and eve…	105	4.3	//lh3.googleusercontent.com/Mdf1SbWRJoYTdoYMr804wqrBcP5TvK2CgvcD6qcKKBpsIjETTP6QQP1rfOedYaUb-WiG=h310,//lh3.googleusercontent.com/Jl27e7ZYsGwQzhKf_cHElkJGNCoBiHNQVIVU82sJW2TkU6kxUGMeDTzGt48wmSbUOvs=h310,//lh3.googleusercontent.com/iKCTfuFUDrtIFOPEwC5medHoOOhJxUOYxEz5rv0wJVEHtG6VtpCCkgDUqOBLsTxd-Q=h310,//lh3.googleusercontent.com/xu7Ezmqf-FONnW3h4dk3h52hIGmRXfYr02hSEflAaoanUBz1cdzKqF4p871JKF5gpyI=…		Medical	5.1.1	¬£7.61	https://play.google.com/store/apps/details?id=com.fourtechnologies.mynetdiary.diabetes&hl=en&gl=gb	//lh3.googleusercontent.com/Dzs22nr9vF9j6A082cqkLRUqH-WBdgwN5rfjJavWBU41C166ympL_lE31PEFiLlIJEQG=w300	Tue Oct 18 2016 14:00:12 GMT+0200 (CEST)	http://www.mynetdiary.com	TRUE	TRUE	TRUE	TRUE	TRUE	TRUE	5727acc37e09d6322999e758
58060ecc9597478d0625527b	com.canofsleep.wwdiary	WWDiary	I wrote this application because I started doing Weight Watchers with my wife.Free base app features:* Food tracker* Weight tracker* Supports new & old systems* Food calculators* Activity calculators* Daily allowance calculators* Favorites* Widgets Subscription features:* Multi-device and forum sync* Weight-loss progress chart in your forum profile* Edit add and delete weight-log entries from the…	8692	4.5	https://lh5.ggpht.com/BqoColo-sPUqKFy5SomMQiysMJdUjxztgzKidmCFxGajHWSaygheRrocyc3xhP-0q1M=h310,https://lh5.ggpht.com/HtUWj1J9DzuJug7XLiX6LZ-yV5rgWxtQoMUDLWoe0mrATYzquTDVXgpI1azjeHBS2ts=h310,https://lh4.ggpht.com/nxgF3el_Ft5MP03k7m6VA5hHhxdI7hstPF30PwRW_GPzrfJ_9vUBzRxZs2QwgJnqcMM=h310,https://lh6.ggpht.com/BHfEAxiBUyJ5oMys0b4ZY5I0N1UU3VlHOVxh-jYo5wGdfY6dNeSMnuVYruTpjYMPvwI=h310		Health & Fitness	Varies with device	0	https://play.google.com/store/apps/details?id=com.canofsleep.wwdiary&hl=en&gl=gb	https://lh6.ggpht.com/WzDsiRITo8ww2nGeFjqc0w7A88jB-KWYUNShmS2mJOdDkODo5TDsJBq71cT_l7PL-c8=w300	Tue Oct 18 2016 14:00:12 GMT+0200 (CEST)	https://www.wwdiary.com	TRUE	TRUE	TRUE	TRUE	TRUE	TRUE	5810de046baf7e15356cc5cd
58060ecc9597478d062552b7	com.mlashch.mydiet.pku	PKU Diet Management	Maintain healthy and balanced PKU diet! Track phenylalanine protein calories carbohydrates and 18 essential vitamins and minerals. Works completely offline no need to register anywhere.Phenylketonuria (PKU) is a genetic disorder in which the body can't process part of a protein called phenylalanine (Phe). PKU diet is one of the strictest diets in the world. Adequate intake of essential vitamins a…	93	4	//lh6.ggpht.com/8N37d-2Jk-2RH-K18f0YaFIrPoD0DMN5Z6Ip8dASJQFidBaUThOjTg0QD2Tm8pC-8j8=h310,//lh5.ggpht.com/FWjZEY80Tndakm7IQM9fkppZnneBnjS2WiruevWXB4FwPVc5KdGZSoNwyICpyN35Y7c=h310,//lh3.ggpht.com/E_VZGqy-gBb-NhWqApvzKUfu5b7hE6eYzthWZhWCTCBzh-8Rh361tzpMD-BY6Mf4LZtt=h310,//lh4.ggpht.com/0fUUOHrRFuesLshC3MLKDQP3xgvz4vmwp9sHKCoXT3vCpiZUWBPdoW6uZbIRSmlpFVo=h310,//lh5.ggpht.com/_P2DB0gUPhLh76fq9Gntm2crUu…		Medical	2	0	https://play.google.com/store/apps/details?id=com.mlashch.mydiet.pku&hl=en&gl=gb	//lh5.ggpht.com/JlqiQwUOoutdzzq5ddmx57IznTehJ0MeodhpxVEN3g6qOmw6cvCL-c-UBTL6H51BtP0=w300	Tue Oct 18 2016 14:00:12 GMT+0200 (CEST)		TRUE	TRUE	TRUE	TRUE	TRUE	TRUE	5810de046baf7e15356cc5ce
58060ecc9597478d0625525f	com.venninteractive.ssketo	Keto - Low Carb Diet Tracking	Lose weight and keep it off with Stupid Simple Keto the easiest-to-use carb and macros counter for people on the ketogenic diet or for those looking to lose weight.Why count carbs instead of calories?Most people fail on low carbohydrate diets due to cheat meals that ruin their progress. Stupid Simple Keto helps you avoid problematic carbohydrates so that you can finally succeed. With the right fo…	275	3.4	//lh3.googleusercontent.com/DRgFd_VMR05UW1TfITmObMww1zQLBqFrj2b9_vd5V07HqAdBaFw-EKqJ3ti3qA4Yl8yx=h310,//lh3.googleusercontent.com/XGtP26uQeddu7XWtIkV1IzVrJS8KW8niiceuPBMnUHNvPTsJwr2l3ebi5FJmk7eVf6A=h310,//lh3.googleusercontent.com/7nDdaq9PWU_Z8zWlhJ6xlTgHPK9LpiDow0twps6oi78HZhkYnF6KwLN3_S_mwLjI1wQ=h310,//lh3.googleusercontent.com/S7DQ_NWyyeZZf0BsB-UVOVi3yf-YE5XLhWxEcLzDMghERK_AkOl2ZcElraYiba8XoqN…		Health & Fitness	3.1.8	0	https://play.google.com/store/apps/details?id=com.venninteractive.ssketo&hl=en&gl=gb	//lh3.googleusercontent.com/FmbKAq07qQ268oqwR5ZK67bi-HZxy7IhGtT2oa4KiNIuOp9tWxseBPTqRnDhrZxODf_x=w300	Tue Oct 18 2016 14:00:13 GMT+0200 (CEST)	http://www.mystupidsimpleapp.com	TRUE	TRUE	TRUE	TRUE	TRUE	TRUE	5810de046baf7e15356cc5cf
58060ecc9597478d06255278	air.CheckOffDiet	CheckOff Diet Tracker	Use with virtually any existing diet program. The key to this app is in its simplicity. Create your plan by selecting FOOD GROUP portions for your daily consumption. Keep in mind that the app will not tell you what a specific portion is. It is up to you to determine what these portions are according to the diet plan you are following. Consult your health care professional before starting any diet…	64	3.8	https://lh5.ggpht.com/KnEvcQxKjnLuc0GDk__oYUeVHUrcTG8ejmFgloaHC1DWixdzNRbP3_HKlTpYpzO-M4AB=h310,https://lh3.ggpht.com/I1rwq2QNalPe3wPmihvNb_GXh44_nTP5FXP2P4InBD8Shf-ONjK0t2JHZshztuK2Dr6k=h310,https://lh6.ggpht.com/4v-K7ibbYqYjoXfkJFhOTH_XXOCmMDSp3AWzHRi2wL9rTPljx5YcDgEdsosmWK5Lfg=h310		Health & Fitness	1.1.2	¬£0.62	https://play.google.com/store/apps/details?id=air.CheckOffDiet&hl=en&gl=gb	https://lh4.ggpht.com/kq0H_uEkyyqSrp3HTuUIaTPSEf7S3-KWNEEWukWwkEdSySSlV38tlAUakU3lMYDgN9Y=w300	Tue Oct 18 2016 14:00:13 GMT+0200 (CEST)	http://Ideas4ever.com/apps	TRUE	TRUE	TRUE	TRUE	TRUE	TRUE	5810de046baf7e15356cc5d0
58060ecc9597478d0625527d	com.baritastic.view	Baritastic - Bariatric Tracker	Baritastic is the # 1 app for bariatric surgery! Baritatric surgery patients have specific goals requirements and guidelines before and after surgery. And now there is a free app specifically built for bariatric surgery. * Nutrition and Water Tracking* Reminders - Vitamins Water Protein Shakes Meals Other* Bariatric Food Water and Bite Timer* Patient Journal - Log thoughts take pics rate your hun…	726	4.4	//lh3.googleusercontent.com/C7F_EX1c0A5KON8fTYWFhLKeFOhYsSGMnwslwjntY-tJIxN5VmeQC60lJvJFBlnKxdA=h310,//lh3.googleusercontent.com/jmQFI7JfW84o4UBwQmwLZ45WbyzbXVnSdTVwoAWI81LkgYsSzieVpmvbgCJowZJltOyF=h310,//lh3.googleusercontent.com/vBRUshSh17rv7uSAZx3Vk0MtqYL3Q4ls2SuHbS4vckY4lcC-ircWxGaGYL9JAx_3xw=h310,//lh3.googleusercontent.com/qbobsAZU_0l1qaGGdFIwUZl3GR_77P0zW8brdSjzs9IhVr1KFnLbU6X0Ca821RbcPA=h…		Medical	1.3.91	0	https://play.google.com/store/apps/details?id=com.baritastic.view&hl=en&gl=gb	//lh5.ggpht.com/fsOUV3d5SglrO0g0oF_Y1i1XnnNfEgFBhhjbrbDDA0fjreLB07yz18-huXnsWRz2GmI=w300	Tue Oct 18 2016 14:00:13 GMT+0200 (CEST)	http://www.bariapps.com	TRUE	TRUE	TRUE	TRUE	TRUE	TRUE	5810de046baf7e15356cc5d1
58060ecc9597478d06255282	com.gbhealthwatch.healthwatch360	HealthWatch 360	HealthWatch 360 is a scientifically designed nutrition app that helps you eat right for your health. Start with selecting a health and wellness goal: Weight Control Boost Energy Sports Nutrition Longevity Pregnancy Acne and Skin Health Type 2 Diabetes Blood Pressure... Our scientific algorithm will generate a personalized nutrition plan for you and provide daily reports on your nutrition status. …	85	3.8	//lh3.googleusercontent.com/7iRiwtg4xFQ5fFgA5UKkjDUqmAiXyvpvcZ-ytEOepVDypPOtLgG-jHSQOkyE_6pNEhA=h310,//lh3.googleusercontent.com/Zhw37-94VPSsBI0578S365TpW6zfJ3yFjCHYipNHoIE08fn1HwL3Is66LtmQ4R_OxbI=h310,//lh3.googleusercontent.com/r5zor6UFyHw1XlzSqFHgUPMuxjQ2yv4yweT00Hte7yWTb2rhxora82hvn2WrHjwa03_8=h310,//lh3.googleusercontent.com/oMMOtHwOFd7-oC9TeQDgWzIdtJ2bN5i2ZBg2dZRKXRo4lPxOYFHwmE4ESf8Kr9hao9E…		Health & Fitness	2.2	0	https://play.google.com/store/apps/details?id=com.gbhealthwatch.healthwatch360&hl=en&gl=gb	//lh5.ggpht.com/FDAtyyhp5AdeagcJkkrz8NPTCIuT8fA8JXTza_TAGntpsPYNmuXqLqzngcMM-BbIBXOI=w300	Tue Oct 18 2016 14:00:13 GMT+0200 (CEST)	http://www.gbhealthwatch.com	TRUE	TRUE	TRUE	TRUE	TRUE	TRUE	57555d2f0d65a4b47044ad1b
58060ecc9597478d06255287	com.twogrand.twogrand	7 Day Food Journal Challenge	No more diets. No more calorie counting. YouFood takes the world‚Äôs most proven weight loss method - keeping a food journal - and supercharges it with social accountability. Transform your life in just 7 days. It‚Äôs fun it really works and it‚Äôs free!___** LOG EVERYTHING IN SECONDSJust take a photo. No stress no calorie counting anxiety and no analyzing ingredients while your food gets cold. L…	3265	4.5	//lh3.googleusercontent.com/OMhYjuIAMTxt542fw90HqynoxnVinpekBNJOVipxatKUkDjxbRTHfnwA8n2UsaZ1ik4=h310,//lh3.googleusercontent.com/o9bqxknCvFL38D3xAPHJnSaiG8UV4To8C027JGCmoCHOv_37jpvu9sEI1YIy3Mvzy2c=h310,//lh3.googleusercontent.com/rHYhmuEJxYmIfyvzqkGyNtJQSjOZJlJ-k2uCuNiLC4VHUzEcsjymJ0NM85WZsUxSeqLX=h310,//lh3.googleusercontent.com/95sgSF3L72mK9h-27H40cCffvrxga9fBKlKRSmX97oFUcxEdMvoRgGg8gFEOTCI2cw=…		Lifestyle	3.5.2	0	https://play.google.com/store/apps/details?id=com.twogrand.twogrand&hl=en&gl=gb	//lh3.googleusercontent.com/IP-cwlVFvQOdwWhSZ5kJdJY9TZjYjFL_5II0XeZR2Y_RtDrsGIAf2zMh3Uru-nFam-4=w300	Tue Oct 18 2016 14:00:13 GMT+0200 (CEST)	http://www.joinyoufood.com	TRUE	TRUE	TRUE	TRUE	TRUE	TRUE	574468593356cb0d6d045962
58060ecc9597478d06255291	com.abt.smart.calories	SmartFoodTracker - Food Logger	Don't waste your time tracking calories it doesn't work. Try modern method of keeping food balance: use smart graph. Imagine for a moment that you could determine the food you need. It's very simple and efficient: there're five main food groups and they're always in front of you. The only thing you need is to keep balance. Enjoy!--- SMART FEATURES:* modern method* phones and tablets are supported…	163	3.6	//lh6.ggpht.com/bNfRs7ucknilZT0AhBdQLLEssaGCT6Y10spQZw6tm_230Qe4GO8xWCeudswOni9tYbA=h310,//lh3.ggpht.com/Z_bn-N202SrLj1itXsbob_I99clqWfdJ4SCky1T4YfBSQ6jMpoWUNburCDuAl02QmBU=h310,//lh6.ggpht.com/WSnlBkdPoYFtyRFnbVV6ybxfDnNV0rPkcWh5ebRbmE_zhs6ZKYtK_ivtN2YxlcdpHfU=h310,//lh3.ggpht.com/IVUSYOxJ5sNUkTEfNrdEMhaJWZGCeJOSpLIAvoum4rdWST1D66aW_zYdM04kzl01_tH3=h310,//lh6.ggpht.com/t0lljgPXJIHS9WabggYkgDMG_I…		Health & Fitness	1.4.0	0	https://play.google.com/store/apps/details?id=com.abt.smart.calories&hl=en&gl=gb	https://lh4.ggpht.com/LWKdaCMVip9T2vFYuRvz3u3AxNVBW_JIvIbtEXkzKCIsCQC8zYB7mchDHkNCAIIxSw=w300	Tue Oct 18 2016 14:00:13 GMT+0200 (CEST)	http://prusov.com	TRUE	TRUE	TRUE	TRUE	TRUE	TRUE	5810de046baf7e15356cc5d3
58060ecc9597478d062552fd	com.pocketdietitian	Pocket Dietitian	The Pocket Dietitian by Dr. Eric Wechsler and Nilima Desai Registered Dietitian is the bestfree way to stay on top of your diet.It offers a personalized easy to use dietary prescription based on the expertise of a registered dietitian and a board-certified nephrologist (kidney doctor - nephrology is the study of kidneys). It is specifically designed to help people with health conditions such as D…	42	3.7	//lh3.ggpht.com/7zjzqUbq01vQg1Rrr3pOvacM_QPXcpcBTty97_LVMLQY9uTGF-beRl-gpY55-TL-5z8=h310,//lh3.ggpht.com/iuQaapm9TxoZQjKY3zmS82cy9Ax0HzsHj1bYXuQe55uoqabnURRjUq1JVE-C4KgI5Q=h310,//lh5.ggpht.com/46Tn4OcVQRs8z-Xp9ZAW8gtBGOg2FjQbxGHFcPPsv6rZEFQ3fU7pliqBmP8ZJNChrvc=h310,//lh5.ggpht.com/EdNbq7zGfM-zBYF6fkoS3yS5FbApCuc7VDr0GMdsSPimbrgIj9VnNQbd0SHYZTdJzNE=h310,//lh3.ggpht.com/UWhQuPltCsNe_kq-m2NV0DoIF_dy…		Medical	1	0	https://play.google.com/store/apps/details?id=com.pocketdietitian&hl=en&gl=gb	//lh4.ggpht.com/_qAy1zlrnpr0jK67EqYlrR-scsCS53PbPN49rqWdSfHXqxENu0i_NpjyaV-buM-5SG8y=w300	Tue Oct 18 2016 14:00:12 GMT+0200 (CEST)	http://www.pocketdietitian.com	TRUE	TRUE	TRUE	TRUE	TRUE	TRUE	5810de046baf7e15356cc5d4
58060ecc9597478d06255296	com.app.careot	Careot - Nutrition Tracker	Careot - Your Free Food Journal Nutrition Tracker and Calorie Counter Diet App!Download the Careot App to track your calories by entering the meals you eat into your journal using a food database. Careot makes it easy and fun to improve your nutrition with graphical feedback and comparisons to your Careot community of friends and family. Careot App Features 1) Database of 7000+ food items with 46…	54	3.9	//lh3.ggpht.com/HD0oQsO--BBngiqwsZXWVE5t2oQJrK-NzsyQcvBE-Jxn38GQ48dQ21nsrPjQFmx3fWFr=h310,//lh5.ggpht.com/74ydv3rCwRqICfaZfii2vv7Sz2NZOyK-0qhWmzqNofA1fW5Qp_XKWW-KHD7GtMht_toJ=h310,//lh4.ggpht.com/0tNEkynPmRGy4hoXeePvZgQCfexhqYWLCuaG5jzI-T8P0703bZgx3ZQmpQdSt02_g9-x=h310		Health & Fitness	1.0.1	0	https://play.google.com/store/apps/details?id=com.app.careot&hl=en&gl=gb	//lh5.ggpht.com/skNE_z1I_eGoEmaokIaNF77-zAEJjQTtFAgxrLR-dvgAM9uL0t0R9_ash6LmAW2MMQwh=w300	Tue Oct 18 2016 14:00:13 GMT+0200 (CEST)	http://careot.net/contact-us.html	TRUE	TRUE	TRUE	TRUE	TRUE	TRUE	5810de046baf7e15356cc5d5
58060ecc9597478d062552a0	com.coheso.carbscontrolpro	CarbsControl Carb Tracker	Perfect for people with diabetes and those on low-carb diets CarbsControl App keeps your carbs under control. ‚Ä®‚Ä®With 80000 foods and details from 300 restaurants and 500 specific brands you‚Äôll know exactly where you stand with your carbs for the day. This App works great with the Atkins Diet South Beach Diet the Zone Diet Protein Power Lifeplan Go Lower Diet and other low-carb plans. It‚Äôs…	201	3.3	//lh5.ggpht.com/Z58tflalKzTgOa6LY0TtipSKjtaS0bBqc5-KVJsDBN6YoVy-x7XcIXKOVL5VgsnhwA=h310,//lh6.ggpht.com/yx2HO8GiRg89fmrt4HPnZllaU0Oo7klQBz6Y7M0v0NhSTjms0fCQo1IcYpwRaNbClg=h310,//lh4.ggpht.com/tJO3cK2FtFpglDKFRat5d8L6YQC_YHFr4QmIdv4uhK_qmdeYQJqnYnfFdFPP1kEJhYcV=h310,//lh4.ggpht.com/gZfRcqiCL4lvwO4eGmBBz6vgu9xfZnFW5PRayw_-Vb1t4PhsOYPxP6w7q3vDRFSEZDc=h310,//lh4.ggpht.com/CVV99aMwrfup56mDGoz9d_2TQZ-L…		Health & Fitness	4.7	¬£1.81	https://play.google.com/store/apps/details?id=com.coheso.carbscontrolpro&hl=en&gl=gb	//lh5.ggpht.com/Ya54swZlhuZjwJmZaNcfLNGB9mfx_6qvJmx5mwIZp4MGIgp2w0Z8llZhie6tHo7Ufw=w300	Tue Oct 18 2016 14:00:13 GMT+0200 (CEST)	http://www.coheso.com	TRUE	TRUE	TRUE	TRUE	TRUE	TRUE	575567bf0d65a4b47044ad1f
58060ecc9597478d0625533e	com.geoffholden.android.fooddiary	Food Diary	If you suffer from migraines IBS heartburn or suspect you have some other food intolerance (celiac disease lactose intolerance etc.) most books and doctors will recommend that you start keeping a food diary or food journal. With a food diary you track the things you eat as well as your symptoms. Over time you can use this data to help determine what your triggers are and what foods to avoid. This…	217	4.1	//lh3.googleusercontent.com/OedQ2tJMIjYZeRxuOrfXeIB6c6e8-B9VbX8exxYCe8rp1r8W_J0nEuZh_UPrSt63_g=h310,//lh3.googleusercontent.com/epOHgI6fiSqmFWsJF37E6uYT35FnePCe_Lr7rF5qNNiwEvuBft4W1jESj6OQFqeAsQ=h310,//lh3.googleusercontent.com/SM_PpI16TCHrjSUYONSKpqDyMbVh8fx3wBDn79IfPfeD1E01xn66AVEOltq8sjIZ-rw=h310,//lh3.googleusercontent.com/ZAVwPmIxdXwUm_u-CsPrGhL8qKO5uFfro_G_oeZECK2udYpzMmuJESZbObhj5jxfSnQ=h3…		Health & Fitness	Varies with device	¬£0.65	https://play.google.com/store/apps/details?id=com.geoffholden.android.fooddiary&hl=en&gl=gb	https://lh4.ggpht.com/wVh3Y_3uAGXlP8hbwlk8xyNkiycLmxxffV6yXUU7BykYYmx-ywWeaubDvIuD8YiVFCE=w300	Tue Oct 18 2016 14:00:12 GMT+0200 (CEST)		TRUE	TRUE	TRUE	TRUE	TRUE	TRUE	5810de046baf7e15356cc5d6
58060ecc9597478d0625530e	com.mhs.mysymptoms	mySymptoms Food Diary	Gain insights into your diet and health. Track your meals with a few simple taps of your favorite foods set the intensity of any symptoms experienced and then run our analysis algorithms to see if any patterns emerge between your diet and symptoms. Print a web report of your diary/journal.mySymptoms is used by sufferers of IBS (Irritable Bowel Syndrome) and IBD (Inflammatory Bowel Disease) food i…	541	4.2	//lh3.googleusercontent.com/czIhqwRbMiYnSLqPeiVBZGQPAeqiYN8vZNV2qIxe3JJnZcKoQw34YVHUvXGREZGLIUw=h310,//lh3.googleusercontent.com/XE1QpGnTssTT3ypBt4c-nQao5RE-FEeK_wfHsrks5LKQRpBg01rGBcix8wwxdZP9ur0=h310,//lh3.googleusercontent.com/0G0ucX40GFqGKF28n6g3-XmI70SqQ2kNu27nDAqRuL4yiGLMaEjcWkBDYgdMkPe0AEc=h310,//lh3.googleusercontent.com/hCIDQs3KJ5VxC_3TEMsoe-K_9XFdDDu9finM2Q1h2ryHH9lFHYtkkmIn0sKlXDagFsk=…		Health & Fitness	4.7-p	¬£2.29	https://play.google.com/store/apps/details?id=com.mhs.mysymptoms&hl=en&gl=gb	//lh4.ggpht.com/mYPXVjduuFx-CYIwXkL-Cgvgj6Eu-eVGyslRy7DRj6ApgePlh5-qaF4sBMgDMgqv7EI=w300	Tue Oct 18 2016 14:00:13 GMT+0200 (CEST)	http://www.mysymptoms.net	TRUE	TRUE	TRUE	TRUE	TRUE	TRUE	5734907033c295cd4574b8ca
58060ecc9597478d06255401	at.maxundotto.fooddiary	Food Symptoms & Allergy Diary	Food Diary lets you:* Track your food and symptoms* Statistically combine the food and symptoms* Analyze your food habits* Analyze your symptoms* Keep a simple yet powerful food and symptoms journal* Without the need to have an internet connection Track your food and food allergy symptoms with this powerful journal and statistically combine them. Keep a powerful yet easy to use food diary and sym…	14	3.4	//lh3.ggpht.com/Ssz2DtPR2s9Y8KnCUDX3_wz6fLHy_re1QUAKDbqTap2ripi1BIzqkAW-2HB3N57hIg4=h310,//lh6.ggpht.com/SJ57Q5HByEJwriFcY5p75Ut5Q_H7NPNf7q-Ap-DpnRKegsrQzlUf_5zQVTmh_YOICLHm=h310,//lh6.ggpht.com/j3qu1qVVbvtnsiwhZqeAPD1c4fjhBN--GSwq3YJHP0vK0HukQKt2QbORWDVnsId2dg=h310,//lh3.ggpht.com/s9FQhgiFyYN0veNurOgzwcU8FcfvNbdNg9QvckaVC1qbIRlGNBIo5t2JI0hen4kX9fE=h310,//lh3.ggpht.com/AU6qSn83CXowzr5C0ulpKjYMoRa…		Health & Fitness	1.3.7	0	https://play.google.com/store/apps/details?id=at.maxundotto.fooddiary&hl=en&gl=gb	//lh5.ggpht.com/dmiaANbeSdF8CM0ZGg3nEzkjOVsAVfL3dOhVAMsVLUsAj5uhYyJmBMGJekoczf58oZQ=w300	Tue Oct 18 2016 14:00:12 GMT+0200 (CEST)	http://fooddiary.soribt.com/	TRUE	TRUE	TRUE	TRUE	TRUE	TRUE	57fe459ddc2ed99b0624ee18
58060ecc9597478d06255406	com.eh.jm	Jillian Michaels Slim-Down	TV‚Äôs Toughest Trainer Jillian Michaels created this killer exercise app to help EVERYONE transform their lives ‚Äì not just her TV contestants. It‚Äôs like having Jillian by your side 24/7 ‚Äì motivating you pushing you hard for weight-loss and fitness results and helping you reach your ultimate diet and exercise goals.Transform your body with these tools:‚Ä¢ Fat-burning exercises designed to t…	2350	3.9	//lh6.ggpht.com/iKoUSxtcI5F1EE8Uh5IEqwdv8EL25e0f8sVsyi0OgJnMBXCcM5jR1QK41flBOyj-wobe=h310,//lh3.ggpht.com/X2QB6gEQpbae1q6Tgc4uhR0DepCdRaPFwj008Ohszww6yh1HI2aRmmreGstmEjHtHL4=h310,//lh4.ggpht.com/oRpkVBef-Zc8ikbrRIuywr2K0NtjSDR28bHLVFbF-gceYJRW1u_a6-F2LeEhi-HClA=h310,//lh6.ggpht.com/ihaFKfSwF20YAl5TBHd3iErTTvKuXA0BHjNEiFC7uQJ03P0gDnclOOd656Tk3wJLNCY=h310,//lh6.ggpht.com/fi7kwuBK9tPCjg07e9t6-vowex7…		Health & Fitness	4.0.5	0	https://play.google.com/store/apps/details?id=com.eh.jm&hl=en&gl=gb	//lh5.ggpht.com/-yd0PxTWsPDE-AV4f-aL49P3NJJvwWzbQjcGKrzIgUGz9PuzA7bm6Vlw7xQ5ea1fbf0=w300	Tue Oct 18 2016 14:00:12 GMT+0200 (CEST)	http://www.JillianMichaels.com	TRUE	TRUE	TRUE	TRUE	TRUE	TRUE	5730488c5b7a524a61eb624d
58060ecc9597478d0625541f	com.mysugr.android.companion	mySugr Diabetes Logbook	The free mySugr Logbook app is a loyal diabetes companion. Tracking for blood sugar bolus basal shots food carbs meds pills weight HbA1c and more. With a connected device logging becomes effortless! Your data is automatically synchronized with mySugr Logbook.mySugr makes diabetes suck less ‚Äì during crazy adventures or even just a normal workday. - No. 1 diabetes logbook app in 6 countries- Most…	11028	4.6	//lh3.googleusercontent.com/xtmqnTFeJ59KzDnhEahLdnz6h-OWTErDUJGMbk2AphK_epI5pogyjD7qDguPi0w4GdY=h310,//lh3.googleusercontent.com/MFot3DLOzlJC0g4VgM859-G0CWcUuDT3X_u-Db0cVKZxWPccDlkpQvD_XE0wQpFV15I=h310,//lh3.googleusercontent.com/INrOKxby5YH5egzkY5rtFzkVy7h0H4gqOXBmsx5wyBHKenkMcA0X2_jLX3lhvnWwfA=h310,//lh3.googleusercontent.com/r2TUlTfYHYQWhPmmHnpuDMBlRfZbDx7xZ5hX6LAhHhf_KADXX6Fy_9uzGybQ--EJ3WQ=h…		Medical	3.23.1	0	https://play.google.com/store/apps/details?id=com.mysugr.android.companion&hl=en&gl=gb	//lh3.googleusercontent.com/FyWP_OunBFq54z_DVXDBpcR6FDG6W8Dkn_Eq8xdcJebgXu3ZwnO5NO0nKjTDr0ir6NtF=w300	Tue Oct 18 2016 14:00:12 GMT+0200 (CEST)	http://mysugr.com/	TRUE	TRUE	TRUE	TRUE	TRUE	TRUE	57d7d402682fecb70b58d72b
58060ecc9597478d06255204	com.abma.dietplan	Diet Plan	Diet Plan is a FREE diet plan app that creates a custom personalized diet based upon your unique needs activities and abilities The FREE Diet Plan app is an innovative app that takes a step toward better diet and health information and allows you to keep track of everything you do.Diet Plan includes a custom personalized diet system that tailors a diet to your body type and goals. Each diet plan …	6345	4	//lh6.ggpht.com/o0E-ZhL5AYR57D8Z3o4JnqbVZQv6Qa35cQAMvAW2vFL2F5DWxRIrLX38yJ-_7LdTDtY=h310,//lh5.ggpht.com/C8t8lc5HFTS30TL-7UzYxVbSJFmCeNtVgM1KDKqFbAFramzYz07pXj5Rzb3zczn-Ww=h310,//lh5.ggpht.com/7JJF-if0MVIk6scSaPIS86Mmh76EZfoXEEebLF3KNcqFb0UAC7LTrx-uxZQxBBfpUQ=h310,//lh6.ggpht.com/jgYfARtk8k2zGerOrPTqJmqVsiG7JNlpQWe-_EaPCnW8CLMAnzL5u4ljgm5jj9uKagc=h310,//lh3.ggpht.com/yYKA84gpBZ2bpLtpqWTV_oNV_2Smb…		Health & Fitness	1.1.1	0	https://play.google.com/store/apps/details?id=com.abma.dietplan&hl=en&gl=gb	//lh5.ggpht.com/sLTwoPSlBHd1VVLlvFPjjI8tRSsbjO_Fom4I3Hklkx3UnT8XC9vOCWHD-iaOjTzdyQc=w300	Tue Oct 18 2016 14:00:12 GMT+0200 (CEST)	http://www.abmobileapps.com	TRUE	TRUE	TRUE	TRUE	TRUE	TRUE	5810de046baf7e15356cc5d7
58060ecc9597478d06255209	com.bodybuilding.diet.bestfree	Bodybuilding Diet Workout Plan	Bodybuilding diet workout plan Lose fat and build muscle! Developed by Pro Bodybuilding Figure and Bikini athletes. The App provides the blueprint to guide you to success in managing your diet. *note this App is for serious users only*‚Ä¢ what to eat for every meal broken into carbs protein fat veg and fruits. And customizable!‚Ä¢ grocery list generator based on your selections (save hours of tim…	2035	4.2	//lh3.googleusercontent.com/epsu9NBggkd8ZJYsLZXqTWH4WrL_iE1DKJpVzkTfDmsz4fAuVspokWJG0gkrEAUM8w=h310,//lh3.googleusercontent.com/BmgLKhTfAb98JT7NTIrJzG9e7aksF538oBa8dU1l742VRSz77a5yX4GcNuC-ztknYl4=h310		Health & Fitness	2.14	0	https://play.google.com/store/apps/details?id=com.bodybuilding.diet.bestfree&hl=en&gl=gb	//lh3.googleusercontent.com/WQ8fHoHJzzRhqb1IzREIbWQn5ACDOcoCPXj0Xd_PuGQI8RxUB82HtxDv1fmv0DD-nA=w300	Tue Oct 18 2016 14:00:12 GMT+0200 (CEST)		TRUE	TRUE	TRUE	TRUE	TRUE	TRUE	5810de046baf7e15356cc5d8
58060ecc9597478d06255268	com.eatthismuch	Eat This Much - Meal Planner	Put your diet on autopilot with Eat This Much the automatic meal planner. Tell us your diet goals the foods you like your budget and what your schedule looks like and we'll automatically generate a complete meal plan to meet your requirements. It's like having a personal diet assistant. Features ‚Ä¢‚ÄÉ Generate meal plans that meet your calorie and macro targets in seconds ‚Ä¢‚ÄÉ Nutrition target…	767	4.2	//lh3.googleusercontent.com/jIsSc6b-sZUXHJV2RTe0f1R8x-YVsM9ZhZesjrR1ltSbvBMWdqHGqzvhYN4ozrxBthE=h310,//lh3.googleusercontent.com/LcMy5CvIJSFFDOz2waYX3YtnFjc2cvwRF0emFfd_O3rGVeyhcpGuJoRFGdbvNEmSIA=h310,//lh3.googleusercontent.com/F-eCWSYzqCljJNhrNqQ2V7DRlwXh_PkdvkyGbrtMD-efzWOuqSBZT37_ooEa302RHUs=h310,//lh3.googleusercontent.com/dOplesQaKIdggZ_p5TU2AQL_rqZWWN1dR-34jptfr3ts6o1acgf8hmcSKnriS8LPkmaa=…		Health & Fitness	1.74	0	https://play.google.com/store/apps/details?id=com.eatthismuch&hl=en&gl=gb	//lh3.googleusercontent.com/1GYhK4OaBxUDJdqVPsTVtdtyETYkacMQV1aYUywFXw1VvB_TZC3Qia3HF1ugV16KxQ=w300	Tue Oct 18 2016 14:00:12 GMT+0200 (CEST)	https://www.eatthismuch.com/	TRUE	TRUE	TRUE	TRUE	TRUE	TRUE	5746d5f13356cb0d6d04596e
58060ecc9597478d0625526d	de.der_knob.android.foodtracker	Food Tracker	Food Tracker is here!Food Tracker will help you to capture your eating habits and in consequence improve them. This app is designed to simply track the category portions for the meals snacks and what you drink on a daily basis. Choose the up arrow to increase or the down arrow to decrease the quantities of the different categories.Use the Semi-luxury category for sweets alcohol and other unhealth…	40	3.5	//lh4.ggpht.com/iMFLhlIz8FZlkj_Vm1xcP9JuqEIu9nDOdRZyvNqVvk5PnDE8MDhA54NVDIyJylLnNcI=h310,//lh3.ggpht.com/xrJqqfkQ22NpA3J-t12XCyLLm5wt3nJQ2ZhOZN7ImHC6IvbXBAvBumG0hcKwaFJA27M=h310		Health & Fitness	1.2.4	0	https://play.google.com/store/apps/details?id=de.der_knob.android.foodtracker&hl=en&gl=gb	//lh3.ggpht.com/JcxhWYe4lr6HZiKwmkGY4mPUzF7jQ9KpzuHyAYrLdDILZFdg9L_jZFoTXcAuMTBPh-0=w300	Tue Oct 18 2016 14:00:12 GMT+0200 (CEST)	http://www.der-knob.de	TRUE	TRUE	TRUE	TRUE	FALSE	TRUE	5810de046baf7e15356cc5d9
58060ecc9597478d06255272	sg.gov.hpb.healthy365	Healthy 365	Healthy 365 app is brought to you by the Health Promotion Board (HPB).This app enables you to track your daily steps count and calculate the corresponding calories burned as you move. It also helps to track your daily food & drinks intake and the corresponding calories consumed.By putting together the concept of caloric balance the Healthy 365 app provides an overview of your overall daily calori…	3013	3.8	//lh3.googleusercontent.com/PGqFtqgUyu_sfGhbq8ADRDdi34MMplwNGG8TxfQZopGeXgv9xAaKwTDupgbcs71Pu8w=h310,//lh3.googleusercontent.com/danwv_n6E1_GvN6NfIrOMmM36GjxL_3YRkeQS_tsPtWl5sG23GC-IohYL5AkbWdIqTQ=h310,//lh3.googleusercontent.com/9uPkp14zILxByHIe_lzYwVrVkaj1rf_wdFsaHYE-Bb56sSDvCvRTd-Hd22pslgHxrPc=h310,//lh3.googleusercontent.com/Jh-Cgl6uucdsQeSOTNpQG17HwDCvmcIB0Q_pFCsrb_IzRRTSDQ9bPIPgpIi95CsuszM=…		Health & Fitness	2.2.4	0	https://play.google.com/store/apps/details?id=sg.gov.hpb.healthy365&hl=en&gl=gb	//lh3.googleusercontent.com/PpfJTn4mU_d_r3zFGeF1hOs22uYKHry6QFLC9PqefEpfVcQyH17EfeBA86-iPTC-U-o=w300	Tue Oct 18 2016 14:00:12 GMT+0200 (CEST)	http://www.stepschallenge.sg/	TRUE	TRUE	TRUE	TRUE	TRUE	TRUE	5810de046baf7e15356cc5da
58060ecc9597478d06255286	com.biostatusfood.www	Nutrition Tracker	BioStatus Nutrition Tracker turns your smartphone into a personal dietitian selecting foods for you based on activity level fitness and weight modification goal.Whether it‚Äôs a heart healthy diet or losing a few extra pounds BioStatus Nutrition Tracker uses scientifically proven methods to assess your nutrient needs and develop a diet that‚Äôs right for you. Now with real-time heart rate trackin…	25	3.6	//lh5.ggpht.com/Sx6vq7EbY6AIGgQ3q-ieBhncKM4gyB50y54J_M2KrhxFsQ7Gcwz9Vm_iCwzlIvq9KqM=h310,//lh3.ggpht.com/LwuC14gyZV4-axkv38cfZEKOLXuOS9urDvSXDqi5D1i9XOctMUMwLhu3vURg96WhZqQ=h310,//lh3.ggpht.com/QiOhPWoyzuU2MQsFzPzXF-MZutMZwYOV9b4qtkjWcXKBfmwMKCHwpDuqkbmfWdFvR74=h310,//lh6.ggpht.com/lOJP_NCKKN223MN7CPqyC6bgrKeIl90mNRqyOX-FuMBpANGkOvV3NhZ7FcvEZbExhw=h310,//lh3.ggpht.com/72Cvh72DvPSSry_OX9joX0h41NQD…		Health & Fitness	0.0.1	0	https://play.google.com/store/apps/details?id=com.biostatusfood.www&hl=en&gl=gb	//lh3.ggpht.com/XJ0-gHosO4jdhRyONhnN1ClWdFH7IeKT9dtRb_CB6OnnuHcdFgn6Bex8mAK9eddKINw=w300	Tue Oct 18 2016 14:00:12 GMT+0200 (CEST)	http://www.biostatushealth.com/nutrition.html	TRUE	TRUE	TRUE	TRUE	TRUE	TRUE	5810de046baf7e15356cc5db
58060ecc9597478d0625529a	com.wsl.noom	Noom Coach: Health & Weight	‚ÄúChanging Your Body Starts By Changing Your Brain.‚ÄùMake the leap from knowing what you need to do to get healthy to actually doing something about it with the help of a dedicated Noom coach. Your coach will follow what you‚Äôre doing in the app and support you through a structured program tailored to your specific health goals.Choose from a variety coached programs created by physicians that …	166224	4.3	//lh3.googleusercontent.com/ssvmPOHUSeuDAlDoBwW5RdczQ2P-RIopMbDjaHImf1sCg47t-3HwDnlpX_MTcXhCYJM=h310,//lh3.googleusercontent.com/bGFZVZoMmjfjBolsbV88eH168DLRKAJ7P6-FjYVgzyYvR645p9YO2cVC2xfX3CwqmtI=h310,//lh3.googleusercontent.com/BXfdWQOP-vbzLAwDvl_IPKK9OhrSjbwj1JWKwOAUedl7u6PE6neyN3fOQ7gCLUwlVG9H=h310,//lh3.googleusercontent.com/bm56itdAS3lrrpSAwNV1Dx_ZNZfWv-x8wFSpsjBtCIM0SauvnYZ9LIJHeFdoVDBgsw=…		Health & Fitness	5.1.0	0	https://play.google.com/store/apps/details?id=com.wsl.noom&hl=en&gl=gb	//lh3.googleusercontent.com/2S2NBEibv9ZKK4WVwkDAlo4xoSyxdl4Wl7tIC6Wy0Z9BAjTQU5MCcMFuZYImcqoOv5M=w300	Tue Oct 18 2016 14:00:12 GMT+0200 (CEST)	http://www.noom.com	TRUE	TRUE	TRUE	TRUE	TRUE	TRUE	5735c93ea2de95c9263d5fde
58060ecc9597478d062552a9	com.mydietistandroid	MyDIETist Lose Weight Stay Fit	My Dietist is your personal online dietitian that will help you to track your weight loss BMI BMR and provides a diet plan of healthy food recipes to maintain a fit and healthy lifestyle.My Dietist app is ideal for men and women with a hectic lifestyle but with a go-getter attitude to lose weight. Women who have gained weight during pregnancy can highly benefit from this app. Take a look at the s…	208	4.4	//lh3.googleusercontent.com/SPkR0MV8kxMQC7MR20Fp7HZpD3xB7ttaI72KFMvcMvl-whjqE_wwqTVzQOCVxgCXk6k=h310,//lh3.googleusercontent.com/fPfb_ynWa7ZeF5QTi3bYESZVB86JpzCiusaHOMv2hRg3x7iWmVv42sPsN7BZZVagIw=h310,//lh3.googleusercontent.com/LMaS3QzHvfgrsUkL6oeofq96KKX3fDKmYOLuX_lqKoo9BjqVKdcoNIYDyXO9hs8GBI8=h310,//lh3.googleusercontent.com/l5eQ-YrVc7zl82HNzb9upS0iN1zIocEBIQ2Qce0Oewv4uAq07ZL3Zacnzf8Sn3STfqc=h…		Health & Fitness	Varies with device	0	https://play.google.com/store/apps/details?id=com.mydietistandroid&hl=en&gl=gb	//lh3.googleusercontent.com/yAS3SiM9_QY98Lre-j3S1FF-AYfTSVwP2ExiYVXIYusL_AvHjjeIfs4gHT5uDqyk0xA=w300	Tue Oct 18 2016 14:00:12 GMT+0200 (CEST)	http://www.mydietist.com	TRUE	TRUE	TRUE	TRUE	TRUE	TRUE	5810de046baf7e15356cc5dc
58060ecc9597478d062552b8	qntm.thedietgenie	DietGenie - Easy diet plans	DietGenie's your personal pocket nutritionist. Want to lose weight gain muscle or just be healthy? We've got you covered.Unlike other calorie counting/tracking apps DietGenie helps you make the right choices when it comes to your diet with the help of suggestions and automated diet plans based on your goals and personal preferences. Being based off a flexible dieting approach DietGenie does not l…	182	4.4	//lh3.googleusercontent.com/swCntdf5KAKEQl66DdU4OePyQAMivBlLllJEjGinmM8w8Lc7sDT9C4TNTdk-AxdxbXw=h310,//lh3.googleusercontent.com/OkpLzNdt7hPtxwFDMsRTlj5ZEpDWNpFfmEAC7ypAReSXEATbMOE-KziZUbcIZQ0Tzadp=h310,//lh3.googleusercontent.com/XuG0DRlAuuC0ObhnK-BzDYeLGACkItQKnFWnIU7afN4SoDq5gKsLy38IrKyIvadkawld=h310,//lh3.googleusercontent.com/cDjVRzscXLr6MDfD4B19KBSX-ksC6YwzoU7qxA1cusj5AY-8OY7CCpKzTRk6-xM9OQ…		Health & Fitness	1.2.1	0	https://play.google.com/store/apps/details?id=qntm.thedietgenie&hl=en&gl=gb	//lh3.googleusercontent.com/NxKxnGywXtYlbamlbJmv8iRm0gmoErWnqTOQQSK7M_ZTOBspnysckUD5sZTY2j2KKBRs=w300	Tue Oct 18 2016 14:00:12 GMT+0200 (CEST)	http://www.thedietgenie.com	TRUE	TRUE	TRUE	TRUE	TRUE	TRUE	5810de046baf7e15356cc5dd
5806116c9597478d062554b7	nl.wur.foodmooc	WageningenX Nutrition	In this MOOC-APP there are a number of exercise that encourage you to upload a photo of a meal or specific foods that you consumed. The photos will be shared with other members of the MOOC	24	4	//lh5.ggpht.com/mNKC6ELKtVy1ZTiXohN7ZriUYYRwLAJ-cbQv543XFbO2XRqz_f8W-IKHxWNu4CsRY4Ce=h310,//lh5.ggpht.com/RDqtWfphet9FJOR8JsRR_ANjPCbH2jV_omWrNYkotycMwEjCUpM7y6B7bSAZ2ltkzy0=h310		Education	1.0.15	0	https://play.google.com/store/apps/details?id=nl.wur.foodmooc&hl=en&gl=gb	//lh3.ggpht.com/TZExzx4d_yk4VlBl-H-fKxtqpR9o0yJ-iGIBOU9lpx_OFsY04h4M23h__WD_2G5ijNRl=w300	Tue Oct 18 2016 14:11:24 GMT+0200 (CEST)	http://www.wageningenur.nl	TRUE	TRUE	TRUE	TRUE	TRUE	TRUE	5810de046baf7e15356cc5df
58060ecc9597478d062552ef	com.cookingdistrict.mydailyplateGP	My Daily Plate	Track your eating hit your goals and focus on your success all in one easy-to-use app. Inspired by the USDA's MyPlate icon My Daily Plate makes eating right easy and fun by letting you focus on the five food groups. Leave the calorie counting to us. Trainers love My Daily Plate for the export feature that emails your progress right to them and users love the positive focus on what you should eat …	30	3.8	//lh3.googleusercontent.com/II0bV9Fmik8YBOcBNXSIIglmDWzsUT-tlUCoSfndmj1yI6BNc0I4IAO_VL5V5ZYWbDjk=h310,//lh3.googleusercontent.com/wzwh3jmmBSpWl1tf4xnKEqwt5OSTuq743Cmq_dXdcdbWx8ERF8MJ5ZrxBkshFgHJNqKC=h310,//lh3.googleusercontent.com/87XxMysBNnK92_MpcmiwM0QV-AVxRTssXN6VqEDW1GBsqOTNv3AEP9Ckx7Mp5mB1dhw=h310,//lh3.googleusercontent.com/98y-H7PvZzcG12wOERbtssdNUR8TCbuSb98hmfFmINuLtryTlS9E4UlMxkvt7DHK7Q…		Health & Fitness	2.5	¬£0.76	https://play.google.com/store/apps/details?id=com.cookingdistrict.mydailyplateGP&hl=en&gl=gb	//lh3.googleusercontent.com/SRHfvd7DRsX3n1y8Cru1cWbVGn5ZC0T4eX2eAHl0V1MaysQQSoxEDrrki2OZ_-D35fM=w300	Tue Oct 18 2016 14:00:12 GMT+0200 (CEST)	http://cookingdistrict.com/mydailyplate	TRUE	TRUE	TRUE	TRUE	TRUE	TRUE	5810de046baf7e15356cc5e0
58060ecc9597478d06255321	com.ProClub.BeWell.AndroidTracker	20/20 LifeStyles	20/20 LifeStyles Calorie Counter and Wellness TrackerThe only app that not only lets you monitor your health and fitness goals but also provides personal 1:1 advice from registered dietitians fitness trainers and lifestyle coaches! With the 20/20 LifeStyles Calorie Counter & Wellness Tracker you get a personal coach in the palm of your hand! Keep track of your daily calorie intake and develop an …	135	3.9	//lh5.ggpht.com/KG3oVqmQe2wxLZ09Ys5OHaCfYw6X2nwg4iuQjcC7aI3Tt_kV373zl4eh5cLGjxNSj3w=h310,//lh3.ggpht.com/rAjHXZUrv9_F5th9jNrvKMlaNMcVEZqIKAHQJ-7xc0EO-onHDO3WJA4GQEUgCQ61Dh0=h310,//lh4.ggpht.com/BVV9qh_se2c5zugwR2oho_SYVvGmxcO_lih5q2CvNE1aXzSKjo8zEuPloYdyIDQ2x4g=h310,//lh3.ggpht.com/EHTQkDQDrocUWTGprmBdDrZaeMh9XnTYqAOULewojqSDaO1riigfjKOoGAvAoBbHjd7h=h310		Health & Fitness	4.1.1	0	https://play.google.com/store/apps/details?id=com.ProClub.BeWell.AndroidTracker&hl=en&gl=gb	https://lh6.ggpht.com/EDwZnMwMyFqk46dtXiqH67S_moWXmuJgmh6n6I1Suzlh7zxKFnx1yOVSapGO7jEFzW0=w300	Tue Oct 18 2016 14:00:12 GMT+0200 (CEST)	http://www.2020lifestyles.com	TRUE	TRUE	TRUE	TRUE	TRUE	TRUE	5810de046baf7e15356cc5e2
58060ecc9597478d0625533a	tr.com.fitwell.app	FitWell Fitness Health Diet	FitWell is an easy-to-use fitness & wellness coaching app to get and maintain simply a fit slim toned body; healthy weight loss body building muscle build-up muscle shape-up healthy diet plans nutrition guide.‚òÖThe Only Health & Fitness Coach You'll Ever Need‚òÖ‚úî Set your fitness goal: Guided by free comprehensive body evaluation and Fit Test* Strength training 6pack abs (stomach) training cir…	5422	4.1	//lh3.googleusercontent.com/WB0u5ydT2xQTX-wOha0Oyjt88bZ5OVBwsHMh6c1BwcjiS0an5s6xaS4ZqLFGXc4lwQ=h310,//lh3.googleusercontent.com/nslYqlmCVEiAKOeg7oIEuub4bk8BPJITcyIJSKY68k8BI4QgJbtGj4KO09rKhoNYRaA=h310,//lh3.googleusercontent.com/b4qAgsOdCsIVmOwNYe1floUdWJUZHSj0vz0zCuYEDSYdXtAEF4QXw9MlK_NVD_XShfg=h310,//lh3.googleusercontent.com/c-Upq3yWCcev6lqeQrMZdf2OATFbK8A854HpVl8uyUuCeiMS6yxQWRkNUReuKCanpbo=h…		Health & Fitness	2.7.6	0	https://play.google.com/store/apps/details?id=tr.com.fitwell.app&hl=en&gl=gb	//lh3.googleusercontent.com/U2BOXFO3ojQNXmYi3guJiJnGVVSbvicZ0RlsSWmK3Lo9NGXqTQxLyHM22QHVwSFhVo8=w300	Tue Oct 18 2016 14:00:12 GMT+0200 (CEST)	http://www.fitwell.co	TRUE	TRUE	TRUE	TRUE	TRUE	TRUE	5810de046baf7e15356cc5e3
58060ecc9597478d06255425	com.designbyvh.calsandmacros	Cals & Macros FREE	Easily calculate your caloric and macro-nutrient requirements and track your daily food intake to help you reach your goals whatever they may be. -- NEW --- Great new user interface and a completely new rebuild from scratch -- FOOD --- Your food database is completely offline meaning virtually NO loading times when searching for foods- Search our constantly growing online database of thousands of…	463	3.9	//lh3.googleusercontent.com/fuHmLIyH6W0cHjpL3ZKVecGo9YczbJJdoO8Lrjyfrv9Ob1COc2URdaT_L8qoz8Jz5w=h310,//lh3.googleusercontent.com/L-qS42S6LgsG0lrK0GVDZ1Y7_cdqHZoEKR6QKhNB-o1IDCfQQfLrx0ojJbFxOM3OXvI=h310,//lh3.googleusercontent.com/BHtkEuiiee9vPh80iVNzR-LrhVzGBIw8y9pqmfcKfVoxPZK21a4ad8xCpMC8iPJ-THs=h310,//lh3.googleusercontent.com/4Wk70_xlSq-SqCKzebjJnEv_9QkOPJ1gE77cLK5kHmXQBUElE9kKrTZFKaJwMAGTXtc=h…		Health & Fitness	2.0.1	0	https://play.google.com/store/apps/details?id=com.designbyvh.calsandmacros&hl=en&gl=gb	//lh3.ggpht.com/dpjpT01YDKcXoFeRtvxbRFVDjDgdHihKSlFbPQabQtzkDN0MLkr0q-4cRFq1PCj2Ib4Z=w300	Tue Oct 18 2016 14:00:13 GMT+0200 (CEST)	http://calsandmacros.designbyvh.com/	TRUE	TRUE	TRUE	TRUE	TRUE	TRUE	5810de046baf7e15356cc5e5
5806116c9597478d06255566	com.codium.hydrocoach	Hydro Coach - drink water	Drinking water regularly is a big challenge in day-to-day life. Hands up ‚Äì who really drinks enough water every day? Hydro Coach will help you by calculating how much water you need tracking what you drink and gently reminding you when to drink. It's time to unleash the power of water to improve your health. Because your health is worth it! Benefits of drinking water for your health:* It‚Äôs an…	64426	4.6	//lh3.googleusercontent.com/BE-Q0cIEQB3UIYy-y9a3QEzmZMOKCNCnx4klhnGZtsFo6o0cQPpWD6PnpF2pspOtOA=h310,//lh3.googleusercontent.com/WO-JvcYKI5Zxx29Y6Snrmo-8DTlSYOS0GRGsFpqpv83oUUWGxiJfiCYWu1drc5jubg=h310,//lh3.googleusercontent.com/wNFZtEkEij-7ELioOiZi63xut5Wa2PHrIjm5Ddh_JwEQWxbV4ANWrqSrSJz8zNjMXHU=h310,//lh3.googleusercontent.com/rwMwu6VIP8prsoXRcDQl96Y8RsHDKY5hMvHkPLLy8UZdjyyF5WL-9wughkwWkBcT8MU=h3…		Health & Fitness	3.2.3	0	https://play.google.com/store/apps/details?id=com.codium.hydrocoach&hl=en&gl=gb	//lh4.ggpht.com/80VPa2h2NIhij3wZ2gT4Ru-hrfgPnzDxuLC9P_yq3l4DusgpDtOuluC22TpfjlGfAA=w300	Tue Oct 18 2016 14:11:24 GMT+0200 (CEST)	http://hydrocoach.com/	TRUE	TRUE	TRUE	TRUE	TRUE	TRUE	5810de046baf7e15356cc5e6
58060ecc9597478d062553f4	at.nmi.fid	Food and Symptoms Diary	This mobile food and symptoms diary enables you to narrow down food intolerances such as lactose histamine or sorbitol intolerance fructose malabsorption or food allergies. It can also be used to determine your personal threshold (tolerance level) for different foods once a diagnosis has been made. The app contains neither advertisements nor any hidden costs such as in-app purchases.-----Why use …	38	3.7	//lh3.googleusercontent.com/Ugr2GGY0SjiVucGVYCI-BQu79kmMY-OigtUrIC0NItAlsK4_IORHHqpOWr771X8AsQk=h310,//lh3.googleusercontent.com/Tvbl3XbdsGu-A974Gyavt0GIwEa_0ni_xjkQsWHFmUeh827xniqBCdXdntxpYTkijmBt=h310,//lh3.googleusercontent.com/poy5z-I28gsZzKzEOkpTkaJ5SePtvn_hTpAlkr6Woa1hEU9pJ39iDG560RTsdcZ3Dlc=h310,//lh3.googleusercontent.com/f3b2yOIvT0o2HAEvA4fevVvJbFfdQGMC2wzL_ttReOAOQTW24GOaBIlQUFxDZVCvcg=…		Medical	1.3.4	¬£2.11	https://play.google.com/store/apps/details?id=at.nmi.fid&hl=en&gl=gb	//lh3.googleusercontent.com/EpzE5XcRTUsnvu__UItZsKF_t08kUx7A6VHpoM2yWRU040V7JAe-yeFfPuVairllz2eb=w300	Tue Oct 18 2016 14:00:13 GMT+0200 (CEST)	http://www.nahrungsmittel-intoleranz.com	TRUE	TRUE	TRUE	TRUE	TRUE	TRUE	5810de046baf7e15356cc5e7
58060ecc9597478d062553fe	com.wellnessfoundry.meallogger.android	MealLogger-Photo Food Journal	MealLogger the fast photo food journal is the easy way to keep track of your healthy eating and wellness goals. Now faster and with more ways to help you stay on track.On a diet? Suffering food allergies? Managing your weight? With MealLogger you can simply photograph your food intake add a bit of text and nutrient information if you choose and you√≠re done. And if you work with a health professi…	205	3.5	//lh3.googleusercontent.com/xA27ga85yIOKVlKkm03fOIu27ul67_-Ahb3TEeVppZWrBnwAUpo1YATccLp2DZueCX8=h310,//lh3.googleusercontent.com/_dyKfh91CCVSK48F-b77cIIYEkChMoprqdUC373DC9irf_NvpHbiGABiB8nv2zD7C9NX=h310,//lh3.googleusercontent.com/aLBFKUC7htVkuW0ecyuf0xjkYULvWky329FuQ3HNYng_75ObJU3An2o5ZIcz4kfdWjA=h310,//lh3.googleusercontent.com/qMPfSzeQE6jC2F_W4CEHbS-rbpYSShHebPnXblsigrEAZMIHqwkbJuAW0ujEJ8e2sQ=…		Health & Fitness	4.5	0	https://play.google.com/store/apps/details?id=com.wellnessfoundry.meallogger.android&hl=en&gl=gb	//lh4.ggpht.com/AvTVlQzPOSwSwC785dj5XSbOvuAlgllXOu2R5WhB7c4IUvGrzIYhJVe8yn85AHvHmhaQ=w300	Tue Oct 18 2016 14:00:13 GMT+0200 (CEST)	http://www.meallogger.com	TRUE	TRUE	TRUE	TRUE	TRUE	TRUE	5734920633c295cd4574b8cc
58060ecc9597478d06255408	com.rd.tdtummy	21 Day Tummy Tracker	The 21-Day Tummy helps you lose stubborn belly fat soothe chronic stomach issues and find your trigger foods. This app lets you track your symptoms keep a food log and share reports with your doctor or nutritionist. Also includes shopping lists and recipes for breakfast lunch snacks and dinner that are made with anti-inflammatory foods for better digestion. Upgrade to the premium version to get u…	48	3.1	//lh6.ggpht.com/oUKWcKwau63Lnnwo--9PgArKlFmjBth2SVmquUpJe6IvdftgS3FoS8zIysuyu4kMyvQ=h310,//lh5.ggpht.com/cCCOfWSwYeuvIpZ4lb0bGhvoAXkfbfVBqxxHyC8w3lyYIt-Ke-tMF9jTMD5S8E-FevBt=h310,//lh5.ggpht.com/LDONCB3ScUTmsyLdOawCZG0fm4-kAgioWxH5rvRCWL3e8V3iXlOaUlzxeICXzcoD3IfQ=h310,//lh6.ggpht.com/TiUlmo2lUls5KNIfnH3uUVQWyp35qcBtd466lKyaj83Exo-38gfoSdQxaKu6AHAPYRo=h310,//lh3.ggpht.com/KUSXNBvD13EVG0AWZWxt-tOkH…		Health & Fitness	3	0	https://play.google.com/store/apps/details?id=com.rd.tdtummy&hl=en&gl=gb	//lh6.ggpht.com/YwDPUFZhyVpCKslJZY9zlDO61VrI8TZHss3D_QTIdnKsg-2JVqziVcVcFwTVIUtq5BU=w300	Tue Oct 18 2016 14:00:13 GMT+0200 (CEST)	http://www.redfoundry.com	TRUE	TRUE	TRUE	TRUE	TRUE	TRUE	5810de046baf7e15356cc5e8
58060ecc9597478d0625540d	com.dietplan.app.android	Diet Plan	Diet Plan is the perfect mobile diet companion to the dietplan.co.uk website. Developed and designed by Nutracheck one of the UK's leading online and mobile weight loss specialists it provides a realistic and motivating way of keeping your diet on track. It combines two of the most popular weight loss approaches available today - a personalised meal plan and calorie counting food diary for added …	22	3.7	//lh4.ggpht.com/hWDAaZC1gZH-LVh2j0UdcloiMO0U4FaozSQJYD09XdqzHvAxadRlRkHkhbPa8zGQOzk=h310,//lh6.ggpht.com/H6lk5xwAve0K6czLA-qKgO_qaPAXcCfif5d9ujxUJIeF0Zo3C8B_aIHYIxRef9s090g=h310,//lh4.ggpht.com/dPNiEmq5R005q6eSwWgYtyImrcGGg9Er7vRfMKoSYJzq41EVxl-04iDHfS9ll03S6_Y=h310,//lh4.ggpht.com/iJIEDxmMgkWpB04NUBHiknhITBh3c_IzKhfuYTIKJRw-jqjvppNtAFbv-qYRF3fLK9o=h310,//lh5.ggpht.com/VakRPr7ZejhBqPrQmyMhMvhSwXi…		Health & Fitness	Varies with device	0	https://play.google.com/store/apps/details?id=com.dietplan.app.android&hl=en&gl=gb	//lh3.googleusercontent.com/4xsuxOspYH0PaxXAQOrI3KpRsdEOkss0vlltk7yb6kRIPYkY3dTOwWoxv6OxEwEvwyA=w300	Tue Oct 18 2016 14:00:13 GMT+0200 (CEST)	http://www.dietplan.co.uk	TRUE	TRUE	TRUE	TRUE	TRUE	TRUE	57308c0fd32b60783531707c
58060ecc9597478d06255421	de.tn_software.nutritiondiary	Nutrition Diary	The Nutrtion Diary App helps you to calculate the calories you need to lose weight or increasing. Tell the app your target weight and the date when you plan to have that weight and Nutrtion Diary you will calculate individually for each day the caloriesyou need based on your current body weight your BMI and the remaining time. Additional you can easily enter every day your body weight and check t…	53	4.2	//lh5.ggpht.com/xwI_cTPnwHwHIJAyOgv2ZjFREvpPyp1SLuTQCqWCHDKEZfeDXnhWAmAAlo31Qs-tzsE=h310,//lh5.ggpht.com/bNUU4X_e7i1DPIfjddOU8mEDoYFeofu2XJP7dEGP6feJvuVaGD5QWoWWEeDqRKlps_E=h310,//lh5.ggpht.com/ARwKbzjmu6lwDCD5P23zPy8DLrlviVp6dPREW9zF5czBgv3ps5lJpDZRtVbo4DU2F4U=h310,//lh4.ggpht.com/cKqrXC2H7KisrnBVzUFAarI_UaQoibluJaglaywbKQebE26CMgx-rNegk8dOkZJHwYOx=h310		Health & Fitness	1.5.4	0	https://play.google.com/store/apps/details?id=de.tn_software.nutritiondiary&hl=en&gl=gb	//lh5.ggpht.com/4atFfV8dEdsHzdThb8Mq4BQLRNY_91U0D9GrwVeS2rJQFwPKVCOCTRZuSRIZ6KFpAj8=w300	Tue Oct 18 2016 14:00:13 GMT+0200 (CEST)	http://www.tn-software.de	TRUE	TRUE	TRUE	TRUE	TRUE	TRUE	5810de046baf7e15356cc5ea
58060ecc9597478d06255426	com.spoonacular	Meal Planner and Food Manager	Finally - one app that helps you find and manage recipes make meal plans automatically calculate your daily nutritional information AND make your shopping list in seconds. Our meal planner and food/recipe manager is easy to use and syncs automatically with our website so you can keep track of your favorite recipes and grocery products and monitor your nutritional goals wherever you are.With our n…	31	3.4	//lh3.googleusercontent.com/prvaSbPas34J-byjeAOZq5h6eSbyHHQW5OrjSkDxRHdEsLGlAnNwJSaHGQRS2lA0QQ=h310,//lh3.googleusercontent.com/cXBhFaSpruZ16H2K56F-7-FDRQ0E1IcfUS869wxJr4swtIFCNvEMpPszDBx2J4Rdag=h310,//lh3.googleusercontent.com/V2ydtGpccVZVZ2-7S512-WfOs7iokoOEwnc1S0PjWVKC6_SWsKwxQRnuUGp45nVNNuk=h310,//lh3.googleusercontent.com/r5HL1TRPjYvDEstjbAa3FL0ZRuudyoXkafzGKK6-LVpM5rmhhfhITJ6RlSCeG0pnpXc=h3…		Health & Fitness	3.4.5	0	https://play.google.com/store/apps/details?id=com.spoonacular&hl=en&gl=gb	//lh3.googleusercontent.com/UWz8J_c3pBWIgeJ7RKD9Jb0FVSsPuHL21xjpkCml_hfa9CrzSGvzKP8aJCp2Y3xay6_1=w300	Tue Oct 18 2016 14:00:13 GMT+0200 (CEST)	https://spoonacular.com/	TRUE	TRUE	TRUE	TRUE	TRUE	TRUE	5810de046baf7e15356cc5eb
58060ecc9597478d0625542b	com.cogent.food_diary	Indian Food Diary	The first ever food diary for Indian foods. Take charge of your own health by tracking the foods you eat every day by just a few taps on your mobile device. This app records date and time of each meal breakfast lunch dinner snack and soft drinks. Take this information to your doctor or dietitian or use it yourself to improve your eating patterns.Keeping a food diary is an excellent first step to …	27	3.1	//lh4.ggpht.com/PofP16LLjAOqh77_Y0rK7_0_8ckHL7wcPNcm8_PGo4XEWit2uAB0lvWCGqhs37ZBnvYb=h310,//lh5.ggpht.com/dctICD6UKUv4RI8A--CEv1xDJ-yk4flMZS7KMiZ4LcBcrrokoac9lGqWZBFEzXX_C_Wg=h310,//lh6.ggpht.com/iVPDbWI6W4n4TeaJEDrNqZ2yNSt9KCQiq_5OwFc48oujasP2jtNcooklI9emRbcUGr8=h310,//lh5.ggpht.com/1Ggf7DIJnDyyvn7RwpyvEdsltFNtD6PSi28S95ZXBlpwARLfEMGJxg8pJ5A_i20Yelk=h310,//lh3.ggpht.com/OXsVT-jUwe6qsCNG6tLcksbyp…		Health & Fitness	1	0	https://play.google.com/store/apps/details?id=com.cogent.food_diary&hl=en&gl=gb	//lh4.ggpht.com/sEyXOQzHKiUEgyq-a9bG6M-8mGdxwNQUW_IWxWrztArkoTRWvZ0F-Ww8bKjbd4aHCRKI=w300	Tue Oct 18 2016 14:00:13 GMT+0200 (CEST)	http://www.cogentinfomedia.com	TRUE	TRUE	TRUE	TRUE	TRUE	TRUE	5810de046baf7e15356cc5ec
5806116c9597478d062555ca	com.mattdonders.android.wppcalculator	Calculator & Tracker for WWPP	Welcome to the latest and greatest version of Calculator & Tracker for WWPP - Version 4! This release has been months in the making and has been rewritten and redesigned from the ground up to make updates and enhancements easier than ever.Calculate your food's points using the new Weight Watchers Points Plus system or the original Classic Points system then record these points using the new and i…	2024	3.8	//lh3.ggpht.com/j_nchbYAlEt48-vnegSerMlaslXMrjTQFY57901T_wDUyjeTc5ElTy5U2zduNho9gvrt=h310,//lh5.ggpht.com/1rR3RA6j9W2CReoOWBoLu7A8FGmDc9mAW9TrvnFwizieuIEA1hL6SP5A70oKOu6lGg=h310,//lh4.ggpht.com/s2qy90uWhZRG-HL3uCorQoxVMsjWnTDUxpdx0xmKejjSfabQAfXwFjv_b-aEFszaxA=h310,//lh3.ggpht.com/w-mGJ0m5r3xzdz2hcLchBVuelHnX38GwGGTd9PV3hnMtxmcRAij2s4kGUbE8pUnPMrc=h310,//lh6.ggpht.com/u51UJYTQX9iHMDB3G4SnNqDbSEEM…		Health & Fitness	Varies with device	0	https://play.google.com/store/apps/details?id=com.mattdonders.android.wppcalculator&hl=en&gl=gb	//lh5.ggpht.com/sgWQhi4FzpO98bCsBCoC3tQmgzLIt-2mzUV-0b0T0t0DXhCb1PUx-uBkOYZO52MGN8Q=w300	Tue Oct 18 2016 14:11:24 GMT+0200 (CEST)	http://mattdonders.com/android	TRUE	TRUE	TRUE	TRUE	TRUE	TRUE	5810de046baf7e15356cc5ed
5806116c9597478d0625548b	com.unifiedlifestyle.rn	Restaurant Nutrition	The Restaurant Nutrition application shows nutritional information of restaurant foods.- Over 100 restaurants & 15000 food items- Map feature to find nearby restaurant locations- Journal feature tracks your items and totals your calories and other information- Automatic menu updates - menu updated regularly	1205	3.1	https://lh6.ggpht.com/Ff36LF9ErmBt1R14JSCbLSl8TCXJjsGcfk_5lY3C15M1IezN0ojGtB-Nr6RP1JHsqw=h310,https://lh3.ggpht.com/SLJ8uJ03hBV0qc_zoqGqu3ZroAM0qkVSTQgXOk8_KAsZNBozXjX3HsDO6PLV6cydNA=h310		Health & Fitness	1.2	0	https://play.google.com/store/apps/details?id=com.unifiedlifestyle.rn&hl=en&gl=gb	https://lh6.ggpht.com/zpEW64ZsydQzIsGEiJGMhA1LHPtwUke-teQDaU__QskbonLSWMLM3JbQhRZ2o7NGer4O=w300	Tue Oct 18 2016 14:11:25 GMT+0200 (CEST)	http://www.unifiedlifestyle.com	TRUE	TRUE	TRUE	TRUE	TRUE	TRUE	5810de046baf7e15356cc5ee
5806116c9597478d06255490	com.fastfood.nutrition	Fast Food Nutrition	Calorie Counter plus Weight Watcher's for over 350 Restaurants including STARBUCKS. WATCH THE VIDEO BELOW! Fast Food Nutrition is an easy to use tool to add and track all of your nutrition or diet information on 350 of your favorite restaurant chains. With calories Weight Watcher's Points Plus fats trans fats saturated fats cholesterol sodium carbohydrates sugars and protein for every item you ca…	149	4.1	https://lh4.ggpht.com/YSVMgMmzJ31jiOi1O2oHd-W7XbBCts_Zw2I2R-50YqDsPkcfuVkrubspr3i8V92_3w=h310,https://lh5.ggpht.com/kdQs22uSxjljw7ZpUTVCgSdHySuMvLAh4Y2SIlKHd3OkcwsJL_xnSaSw1mM6QfmYLstj=h310,https://lh5.ggpht.com/fg_GOF8O2IAjxmnQsp6xGp7gOG1rv06vDliEEtz56WTDYzmR52Nu6QhRd38HOmbug79n=h310,https://lh3.ggpht.com/yCsvIcY_YbVOY1j_1qaEVBbkc_U0d5YbZpy8uD4gyyzSghrmVk01U8045BtZMwdpdA=h310,https://lh5.ggpht.c…		Health & Fitness	1.1.8	¬£1.88	https://play.google.com/store/apps/details?id=com.fastfood.nutrition&hl=en&gl=gb	https://lh4.ggpht.com/Ei23jyKWRE7-apXV3O7PDAkehqg3Hef_XHB8f2290U4jJnegSfQTU-gNUzWJ_ULgk5jn=w300	Tue Oct 18 2016 14:11:25 GMT+0200 (CEST)	http://www.FastFood.com/nutrition/	TRUE	TRUE	TRUE	TRUE	TRUE	TRUE	5810de046baf7e15356cc5ef
5806116c9597478d06255624	pl.designcity.dzienniczek_cukrzyka	Diabetes Diary Glucose Tracker	Free useful and simple to use diabetic app!Diabetes Diary (Glucose Tracker) app is useful to diabetics who needs be on the diet and wants to take control of diabetes by keeping the electronic diary of diabetes.Diabetes Diary will help you in the permanent monitoring by collecting:- Blood-glucose level- Medication (Insulin Dosages)- Carbs (Food)- Meals (with easy-to-use food calculator)- Activitie…	137	3.9	//lh3.ggpht.com/HA6-mvyqn4KnNjffKzaA26QCTu--LrfJJMfkogdnaokv3-IK3O9EFWc7qzIyd4Ao_Ow=h310,//lh5.ggpht.com/XCXoOzc5fCBPKnSiVyp83ouOIykCcQTCccY_admmLM0P0pc2vpFdesAVx7AiAZJsczl6=h310,//lh6.ggpht.com/qxDWKBQGRcG0aTmQwm-Dr1k6W5IdLJY6fYMhmSZb1ZBTU8SgxqUWgc-U4HNM1mRmnWA=h310,//lh3.ggpht.com/VBIjoXn89Fe712llbO1MFYbsJucF6QJfXCzTxnWVvPVpgAELUcv2lQ7koMR_gqWuq5c=h310,//lh4.ggpht.com/dvOqEde7tpYnjl22QNgTotcNHy…		Medical	1.2	0	https://play.google.com/store/apps/details?id=pl.designcity.dzienniczek_cukrzyka&hl=en&gl=gb	//lh3.ggpht.com/XrWcpWGIZIvbicMypS5niqG0KIXKpujEXZh4qsBnL87P-740nZ2rXjdw6kH2QxL0r2UE=w300	Tue Oct 18 2016 14:11:24 GMT+0200 (CEST)	http://designcity.pl	TRUE	TRUE	TRUE	TRUE	TRUE	TRUE	5810de046baf7e15356cc5f1
5806116c9597478d0625543b	com.droidinfinity.healthplus	HI - Health & Fitness Tracker	You can‚Äôt improve what you don‚Äôt measure - What gets measured Gets managed!Health Infinity - All-in-one diet health & fitness solution. ‚Ä¢ Most comprehensive feature set. ‚Ä¢ Track analyze & summarize your weight foods activities sleep heart rate blood pressure & squats.‚Ä¢ Calculates your body mass index ideal body weight body fat water intake & more.‚Ä¢ Check your BMI along with your weigh…	6958	4.2	//lh3.ggpht.com/oXqnIi5J_-Fa9DBQqH7GzKV5t4nBP6Dia6mwN7jhelhnTKZsKlDMTtmfEG8gn34nXPw=h310,//lh3.ggpht.com/_IjN5fllpiWv9Pwa2huBTbtm9ErnwGNoX7ju43XMPNab69F7SancuFDabJMeufcyCyTc=h310,//lh4.ggpht.com/adC3ylxR6cKWJ4VV0VacY8GKuT4uValsDy2e6Vl2B0V6s-9lWSHlvnjVeCbEWVjeXg=h310,//lh3.ggpht.com/T-vyLASYCD8SQVvN8wbHdNtSIHpJOQ0IxviQV3LE-SOVLyA3BPcDnilfiADiIme32WM=h310,//lh3.ggpht.com/OKJUfTXUnw2l1frp5UpAWnkmPmL…		Health & Fitness	1.0.105	0	https://play.google.com/store/apps/details?id=com.droidinfinity.healthplus&hl=en&gl=gb	//lh6.ggpht.com/3lL93nzv_LCPtA5gtAJYYWaaAp_Z8GmH-8yjQz3wY7ZomiLMKkT9FPGkuPRCpfhK6wHQ=w300	Tue Oct 18 2016 14:11:24 GMT+0200 (CEST)		TRUE	TRUE	TRUE	TRUE	TRUE	TRUE	5810de046baf7e15356cc5f2
5806116c9597478d062554fe	eu.stettiner.dietwatch	Diet Watch	*** HOT NEWS - WE CALL ALL NUTRITIONISTS! ***We‚Äôre developing Diet Watch - it‚Äôs not only an automated personal diet assistant but also an extremely powerful tool for nutritionists all around the globe!Be the first to use it when ready. Find out more about upcoming features for nutritionists and sign-up today - http://diet-watch-platform.launchrock.com/ *** DIET WATCH APP DECRIPTION ***We coul…	30	3.7	//lh3.googleusercontent.com/NenE_XNyg_VvzWDFjVVb6VVW1Irt_90gxaS80REVEN8VVhxxLgtqo7c648KEcHFN7EY=h310,//lh3.googleusercontent.com/Wb9wV5DTFaRsLmP8GGL4_G3zvytNtbfGK83ozjCOaLPz3I3gRT2p_zOfbkN5QYGebteh=h310,//lh3.googleusercontent.com/X7tR_nYH8yqMw9l2mDc8ml8n0_ESJTG64fnAy-NY4_1hdPgAtkdgGg_PRXbqU9-fBg=h310,//lh3.googleusercontent.com/LL8uoISG_rxTdRqWFoiT2A-qUk3Z08QV4nQ_rZ5DH7G1lo82_PUJ6BXMzZajYwnLiGfL…		Health & Fitness	0.11.2	0	https://play.google.com/store/apps/details?id=eu.stettiner.dietwatch&hl=en&gl=gb	//lh3.googleusercontent.com/cPM7NxTmsnB7rGCBCiFGQe1EKde3V9OMxsnvwugZyLJYhdGwqOzAyzeN7R6ZafgWJpw=w300	Tue Oct 18 2016 14:11:25 GMT+0200 (CEST)	http://stettiner.eu	TRUE	TRUE	TRUE	TRUE	TRUE	TRUE	5810de046baf7e15356cc5f3
5806116c9597478d06255503	com.dencreak.weightwar	WeightWar - Weight Loss	WeightWar helps you to manage your weight and diet systematically.It helps you to lose your weight successfully by recording your daily weight.It provides you a variety of charts and statistics of your weight. Then you can check it and manage your weight yourself. And it provides checklist feature for daily activity such as 'Workout' or 'Drinking'.This also helps you to lose weight. Set your targ…	10098	4.6	//lh3.googleusercontent.com/GWHMad9z7kye_5TaS5YlbO-T6MrPbUUWLhBTYSU-LAjv7r7BMszLKV2VaPdgpOCkAw=h310,//lh3.googleusercontent.com/zTjK0x1ff_zG6R4krgEgcyuRNIoaSfizC4O4VjK1-7HNoQsAPPd3ODXya4x2BlQONQ=h310,//lh3.googleusercontent.com/CoY26EKwDwmOqbcGSRfORqIuL6l4dMHqolxZzYbdKaYYBpt9Yq5cDDoPQjfVXXJ_sS0=h310,//lh3.googleusercontent.com/sYyzw8LOKTFP7qPYmMQiZG7V0hD6xpHFSJ5J-dNxq7Vkyn9pv1_8Tj8S7XjQdVqLLmA=h3…		Health & Fitness	2.8.3	0	https://play.google.com/store/apps/details?id=com.dencreak.weightwar&hl=en&gl=gb	//lh3.googleusercontent.com/NxTzQA9s8SYFRu6CXmYyPIff6ucpGrOpdRnwZ6dlgPwKt1Wqz1rp1LUTIYILO_D_rGw=w300	Tue Oct 18 2016 14:11:25 GMT+0200 (CEST)		TRUE	TRUE	TRUE	TRUE	TRUE	TRUE	5810de046baf7e15356cc5f4
5806116c9597478d06255482	io.trainerapp.mobile	Trainer - Workout & Nutrition	Trainer is an easy-to-use app that keeps track of your nutrition and workout progress as well as guides you through your exercises so you can make the most of your effort. Whether you are looking to lose fat or gain muscle; exercise at home or train at a gym-- Trainer can help you reach your goals. Features include: Track your Nutrition‚Ä¢ Set your daily targets for calories carbohydrates protein…	33	4.4	//lh3.googleusercontent.com/ngvEc3o5utvEU5L-TbTjMpky44Agpp27tk7C4Y6TbCrzhkxSFGcy3D8olxand0jPBg=h310,//lh3.googleusercontent.com/sggz4_o3nCMUzXPCjLvjDE1uADwbZSoY7-VhwqtIRlFhczXj_wQJQlOJrWR6ywgukufc=h310,//lh3.googleusercontent.com/BRETecN14vLWOzeIG6np4wzf38pup0JwMeJxZO4JK-bm4Auv04RwyoVjWJhxKRTxE4k=h310,//lh3.googleusercontent.com/MlhtTozRb1PIar3HmEtiaV9PIwbQ91STQOQRhDefqgDrB1zXtvRrVA124eKeIF38Dlw=…		Health & Fitness		0	https://play.google.com/store/apps/details?id=io.trainerapp.mobile&hl=en&gl=gb	//lh3.googleusercontent.com/N-7EKANNiUxo7WG9tKLa1j_bJebYfONAxQBq56FfJnH6qmrYhRNSS3R639pr5CJty7s=w300	Tue Oct 18 2016 14:11:25 GMT+0200 (CEST)	http://www.trainerapp.io	TRUE	TRUE	TRUE	TRUE	TRUE	TRUE	5810de046baf7e15356cc5f6
5806116c9597478d062554aa	fitnes.foodTracker	Nutrition DIARY	Nutrition diary provides: - track calories protein fat carbs fiber sodium etc. - food descriptions nutrients weights and measures data - time of day you ate the food - statistics of daily summary/average nutrition weight - average statistics of DRI percent - chart statistics - DRI by your life stage - calendar of your calories prot fat carbs You can search by: - food item - keyword search - group…	292	3.3	https://lh6.ggpht.com/B75A5rO2qJz9loUOBW-g8Bb5WNGHRecNhnmv5vWWN1bLPCEDPh7qp5j5pcvXArqsWSE=h310,https://lh3.ggpht.com/IiWuvZUjFBo844zXS7kjvndh83ijr03RKkeCgU0Fa9Qa9EV9alaFI6VmGXOUEaF4dXo=h310,https://lh6.ggpht.com/VVxghxCK-ATaKfTXBLn5D_Utqo7fD1GWBWRkplwl0QxY9D9_91TqmqD0NBL5w2SvrQ=h310,https://lh3.ggpht.com/XXQN5oGHyMuC8zKggBDP0LY0IYhF170cYIuzkp0zST8p1WBX8BJgZqiXGrggBxi5E4HE=h310,https://lh5.ggpht.c…		Health & Fitness	1.04	0	https://play.google.com/store/apps/details?id=fitnes.foodTracker&hl=en&gl=gb	https://lh6.ggpht.com/gLZ1WrkDb8jWjUxCAK51fW1hx2Y5NUJ34YVR32bdKJW0L5YBn4IiLpSc_ToAlQggfbk=w300	Tue Oct 18 2016 14:11:25 GMT+0200 (CEST)		TRUE	TRUE	TRUE	TRUE	TRUE	TRUE	5810de046baf7e15356cc5f7
5806116c9597478d06255576	hk.fitslam	Weight Loss & Fitness Program	Healthkart Consult app is your one-stop fitness destination. With the Healthkart Consult app losing weight and getting fit become more easy. This app connects you with qualified nutritionists and fitness trainers who give you personalized diet plans along with training routines that help you achieve your fitness goals. Don‚Äôt have time to go to a dietitian? Don‚Äôt worry losing weight keeping fi…	280	4.1	//lh3.googleusercontent.com/34UFQDrcPU-wFBSwiCrn3JLFkGyATVlS9zAvM1jnxB2cChPfiDtF2qds_1nhzRAsDmhK=h310,//lh3.googleusercontent.com/7z4zmfHx7b-CxUN11nMA94W0lPz_o3L2ZtTSEIYaWH9uU0qP1phPT38UKu6SjKJQsA=h310,//lh3.googleusercontent.com/k1m5wWvJtYYpjyUZzDS5LT3rcN_5kF88u_nmMLg5sdFJaVjail43ScQEh0R22u6acA=h310,//lh3.googleusercontent.com/vrBLjiQyQUZejuiH9uP64tYxdsUtAs-4ftZLjvKzGTH1KzcW1iH7F5db0fSiDJ_E5iir=…		Health & Fitness	4.0.0	0	https://play.google.com/store/apps/details?id=hk.fitslam&hl=en&gl=gb	//lh3.googleusercontent.com/TLoxHOy-h23-YcYLAG80iiiUhcozuJ9pDnhR4D7ZbNQG9CVtregTrACTS3LAfjdKUcg=w300	Tue Oct 18 2016 14:11:25 GMT+0200 (CEST)	http://consult.healthkart.com/weight-loss	TRUE	TRUE	TRUE	TRUE	TRUE	TRUE	5810de046baf7e15356cc5f8
5806116c9597478d0625562b	com.infobest.weightobserverlight	WeightObserver	Perfect App to control your weight and the food you eat - Androidzoom.comBalance your diet eat healthy and control your weight with WeightObserver! The perfect Android App for watching your weight and tracking calories! For the lose weight calculator you can select the traditional WW (weightwatchers) Points system or the new PointsPlus plan and switch between them at any time or stick to your fav…	71	3.6	https://lh6.ggpht.com/e4-PxPMB-l85UTW90BtLLOCan-zUal2A-XsmZ1sq2iwZtDBOdfqUdY25HfqDHlQMgE4=h310,https://lh5.ggpht.com/2Ou3aLq7gghbLHeHIFNDfkmu1uIAOcemdfwHnJtV3K3ER_fyR-DFdlDSixEeb7wvyg=h310,https://lh3.ggpht.com/gjCvTU264PXqXH-td0oFn9m-wEB-HIdBi99SHua_Ol8vPia9MSy02FBuezaoJsWcAg=h310,https://lh5.ggpht.com/5qp9FunYU9F9cyixhkCuqlfNBFXhmXcth73IReBLELjAPLkr8XyeSx4W9S9Km2ndIL0=h310		Health & Fitness	2.5	0	https://play.google.com/store/apps/details?id=com.infobest.weightobserverlight&hl=en&gl=gb	https://lh5.ggpht.com/zdEMFNG6dAA6A_RDMCKdUtlBnPlTYs-csnEu_mpxEUrXHRzUFfaWpaQI4RY8Ge-GRtc=w300	Tue Oct 18 2016 14:11:25 GMT+0200 (CEST)	http://weightobserver.blogspot.com/	TRUE	TRUE	TRUE	TRUE	TRUE	TRUE	5810de046baf7e15356cc5fb
5806116c9597478d062555d0	info.octera.wwtools.free	WW Tools Free	WW Tools Free is the must have application to follow or start your Weight Watcher diet!It's allow you to do anything necessary without complexity like calculate your target Propoints add every meal you have done and review these meal. You can track your weight evolution easily too !This allows you a glance thanks to beautiful charts to see your weight evolution and your Propoint quota.Features :‚…	190	3.9	//lh6.ggpht.com/WA8Z9dNhXaHw20YlvEwZS7YwgTamwqmNxOR64frkuGxrDDzz1Lms9mEevi7pUU6sZw=h310,//lh5.ggpht.com/zNo1bTjMDYsxHPU-Hqb5GeIn_E9fsY9aIvo-sXp6bSfJtmxBY5q9CyV1Wp7vtcQNyb4=h310,//lh4.ggpht.com/xgO5EU2MJF4r2esWnOXixVIRNJ67aIyzqH9JCnbYSjVBcofdhxupMLbq1aIexQ7YYSY=h310,//lh4.ggpht.com/BQ1uGGAVcj-ZdGzNdvWimtmushRdGI9p5T3EhFFP6rlJU3xT2zpw7sIBYrzobI-9A2s=h310,//lh6.ggpht.com/r-nVNv20p_KuZ-hmMnwg-CST8PtO…		Health & Fitness	2.0.1	0	https://play.google.com/store/apps/details?id=info.octera.wwtools.free&hl=en&gl=gb	//lh3.googleusercontent.com/kdflWl5n2nm9qXnSmUmKidKZzAbuIMTY8Go8vJNjds5Al8uZTR6vyFnnz2GRWy8E98aK=w300	Tue Oct 18 2016 14:11:25 GMT+0200 (CEST)	http://blog.octera.info/mobile-apps/ww-tools-free/	TRUE	TRUE	TRUE	TRUE	TRUE	TRUE	5810de046baf7e15356cc5fd
5806116c9597478d062554c4	com.anxa.hapicoach	HAPIcoach - Nutrition Coaching	HAPIcoach will help you lose weight and eat better in just 5 days.It's super easy. Simply log 10 meals within 5 days by taking pictures of your meals. Once you achieve this a nutrition expert will analyse your eating habits for FREE. The HAPIcoach app brings you 1:1 nutrition coaching in 3 easy steps! 1. Send pictures of your meals to the coach2. Get personalised feedback3. Track your success and…	14	4.1	//lh3.googleusercontent.com/XP7qvkh9pB1e9GCNGs1EHKxDtpmzWgRvROc88_7kaZtIVLuIUg0E0US7RqPRAYsr3EBo=h310,//lh3.googleusercontent.com/kxFuj0SfSTl79cfcVJFthrjNVRet1SqWPp5lH3YLFfExfYQKu4C-sJoG4kj8QYzsz1d-=h310,//lh3.googleusercontent.com/K7Gg_6vjdQjMN4tPUQh5MKu2dKSvEx9hpqZFLVPcGLek4zQFtGDlwBbpCE_3vyioMNY=h310,//lh3.googleusercontent.com/gY1MW87hAgrO7gKsDL6ZxYpnjSZtSuUT6Qcdx7jJegrHkaMcZXPANno2UQsROAr4Kw…		Health & Fitness	Varies with device	0	https://play.google.com/store/apps/details?id=com.anxa.hapicoach&hl=en&gl=gb	//lh3.googleusercontent.com/XYsxJ-TyGKOe7RuUrRkdAs52TlCGM0EHaD8AUifphhgzGGLfUGpT5k7GdDvJdmyfwA=w300	Tue Oct 18 2016 14:11:25 GMT+0200 (CEST)	http://www.hapilabs.com	TRUE	TRUE	TRUE	TRUE	TRUE	TRUE	5748a4823356cb0d6d04597e
5806116c9597478d062555e4	com.leightonslogic.pt	Plan Tracker	This is a simple tool which can help you follow your point based diet plan such as Weight Watchers and Slimming World.Food and drink amounts (or anything else you can think of) can be recorded within a few simple clicks. The main screen shows your current daily and/or weeks point total plus can be configured to show the amount remaining for the day based on your own personal target and you can al…	69	4.6	//lh3.ggpht.com/ZSiQJDl3QwDMzfpTNy6h1IAKx4vu-ncQoNN4f1PfA1AE49kg8g1E8-FQ0aeEd6zb=h310,//lh4.ggpht.com/J3Nw46a-0V1X7ybrus4MlCylw2e5d0p2O6FrQNl0kClBUui2l__587PRYewMQ7y8B6s=h310,//lh5.ggpht.com/z5hJRWsQJqCbSj50fWjsgtJbWM5vgRAyAIMD69wK1VW-JfCSNwM7Eb6pv3FyR8FKAQ_j=h310,//lh6.ggpht.com/ropR45OuXqrDjZsz8oq-Kc5pxGq4iNa1OvuuC94nAytcXVxwE9U8F5qFpuPnKrBudbQ=h310,//lh6.ggpht.com/iE-cR8aXT57kfCoMABR1nIjh_AW1u…		Health & Fitness	1.5	0	https://play.google.com/store/apps/details?id=com.leightonslogic.pt&hl=en&gl=gb	//lh4.ggpht.com/fkQuQXV3UatpqI9l3-NSLvrwp7nX6Z4eSKXPSkafqTGhdFeKjmk97eVdM7BFGfV8G88=w300	Tue Oct 18 2016 14:11:25 GMT+0200 (CEST)		TRUE	TRUE	TRUE	TRUE	TRUE	TRUE	5810de046baf7e15356cc5ff
5806116c9597478d062555c8	com.ionicframework.myapp605345	Smart Points Calculator	Weight Control & Fitness Smart Points Calculator & Daily Points Logwith Points Visualization screenAllows you to track new Weight Watchers Smart Points and to helpwith your weight control and fitness levels. Multi-Language Support - for English German French & Spanish- To change 'Language' go to the 'Menu' and select 'Language' option. 'Nutrition' settings option with two options1 - Nutrition per…	67	3.8	//lh3.googleusercontent.com/7rg4cE1bEZq7lrzDL5shKQcYgIZnDphxjmH_dEksvqoeuui3E2YtXJQDfsyhh3lSZC0=h310,//lh3.googleusercontent.com/WkPCJ8RFSwm0G4D10Q4sjNhNwtGeQt4DAxhx2Pt9GLYYBIpGTxHGgL5Z01PIs7NOYw=h310,//lh3.googleusercontent.com/hOI_c7Iqtq_cunkItIPZCqw7MorA4twdHp1LqGk2CYH4VXndapGauCVgxkLqCZTy_A=h310		Health & Fitness	0.1.3	0	https://play.google.com/store/apps/details?id=com.ionicframework.myapp605345&hl=en&gl=gb	//lh3.googleusercontent.com/kxxHNWFFewxlKBbqB8v6V6Upf2eMNnBLkWjT9_YBsXJPMGiuh9OBgFqKLAyL5GmzGAQw=w300	Tue Oct 18 2016 14:11:25 GMT+0200 (CEST)		TRUE	TRUE	TRUE	TRUE	TRUE	TRUE	5810de046baf7e15356cc600
5806116c9597478d0625553b	pointtracker.co.uk	Point Tracker Weight Watchers	UK VersionThis tool is designed to help you along the Weight Watchers Pro Point diet.With over 56000 food/drink items loaded into the app you can easily search for youritem and see the amount of Pro Points already calculated.‚úî Over 56000 Food items loaded into the app‚úî Restaurant food items included‚úî Over 5000 Recipes with Pro Points already calculated‚úî Daily tracker to manage your daily/…	134	3.5	//lh4.ggpht.com/OnSS1vTpBP36kQWf0gXEFytKskYn7fL2EE8leBl5w7-2vfC8FKze_-Izs3gyA1mgnQ=h310,//lh6.ggpht.com/9WZfLUWiGvhhtU162ukC4vmvBH3uFkam9BHkWk1m_-rKp4wpVQCbPrxktIAwxUm2FA=h310,//lh5.ggpht.com/J4vxatEwBq63eQnbXE3g_LLq1HQkXGZEvDoP4iUfKrjA5j8p02TubsrXtmuheRVtaw=h310,//lh3.ggpht.com/XPTFmphXdvW1FeeDhwCRm3BkhaXDYyFx1hU_K_X7L-z9jZd7AfqkyYMf45uiQA_IBa0=h310,//lh5.ggpht.com/gHPU_E4m8RVyQTmdARPNTr3beWOgkd…		Health & Fitness	Varies with device	¬£1.00	https://play.google.com/store/apps/details?id=pointtracker.co.uk&hl=en&gl=gb	https://lh4.ggpht.com/HyiQsa6pSqe_XH-BHlFpVmBKL9HfBnFOvA--C9Q9LMkFvegleN0Bo8uCECHP-UULIQs=w300	Tue Oct 18 2016 14:11:25 GMT+0200 (CEST)	http://www.pointtracker.co.uk	TRUE	TRUE	TRUE	TRUE	TRUE	TRUE	5810de046baf7e15356cc601
5806116c9597478d062555db	com.myscore.plus	MyScore Plus - Weight Watchers	Points Calculator Plus Tracker for Weight Loss and Weight Watchers.The most intuitive useful and simple to use Weight Watchers Points Tracker on the App Store. Join the thousands who have lost weight with the help of MyScore Plus. Compatible with the Old Classic and New systems! - Full tracking capabilities with support for the Old Classic and New systems- Food calculator's for the Old Classic an…	40	2.4	//lh6.ggpht.com/_4nUzodAkuCENfDk1NlN_4Jsux_D22aVfpuBw63sujnqTkOySVR_DrL-JPJtb_lHJwg=h310,//lh4.ggpht.com/oceduWQRnSlRHlcJc8ZSa3tr8nQ-7YK7Nt4t4s0D96PE-dv6yWyffdGO0r2DIA3n6m0=h310,//lh5.ggpht.com/9cHSrtN8K0arPPjjMImUeRzJRXfLdSjS49Z5ucu87_hebfwBvt5H8L7PH7sf5ydq-Q=h310,//lh5.ggpht.com/l5zg4UU7yPDFSbiaWPWIEuUssOSoV8Ib5b2MooUlGNMXu_t_pTm-AYG_FtNmIu0EHIs=h310,//lh6.ggpht.com/oML-LJq5RAIZh56TI7AZlRL17gff…		Health & Fitness	1.4	¬£0.55	https://play.google.com/store/apps/details?id=com.myscore.plus&hl=en&gl=gb	//lh3.ggpht.com/XMpMR3mG29HtLBe6Q-pphcvnUNBerDOhafqNGrg_YiUvrJaWZcohI07AfZeeJVv97VM=w300	Tue Oct 18 2016 14:11:25 GMT+0200 (CEST)	http://www.gossainapps.com	TRUE	TRUE	TRUE	TRUE	TRUE	TRUE	575538080d65a4b47044acfd
5806116c9597478d062554ce	gt.outlier.nutritionist	Nutritionist+	World's first and only automated nutrition application for weight-loss or Muscle gain It's not just a calorie tracker it's an automated coach! It's nutritionist+! Use the free version for just calorie tracking or go premium to use it as an automated diet coachIn less than a month on my diet I lost 3lbs1.5 off my waist and 3-5 mm off all my skinfold measurements~Kayla Gonzalez Albuquerque NM Down …	391	3.9	//lh3.googleusercontent.com/N80P9V2CxJMDzPsTbf9Sn0CD-Dv7s0TH4cFkfVh6NqtmrdK7bLHLmLffzVuw8JZCpXM=h310,//lh3.googleusercontent.com/8k_F44E6XlbnJEJpW_XANtwH9dwEk4-MAv1B3L-_3Ae9XDqB3AoW17fOsVaFg1Hw_g=h310,//lh3.googleusercontent.com/zVtdp6eFbHJBlG-gM4TGTUfhzLvs6Jg-9l7gEzze9muFtPZlDOLcCmWW-NZRX9AtrUcL=h310,//lh3.googleusercontent.com/-kqGvP5CrACzG4T_bovZvwLEd9alMHKUSG_LDXMAWNmupGWBetK2yhfLGH-pczsdE7eP…		Health & Fitness	3.1.8	0	https://play.google.com/store/apps/details?id=gt.outlier.nutritionist&hl=en&gl=gb	//lh5.ggpht.com/nB0-vhBE0GhZ5KsRRqolJuGcGgw7BwJerfjmkVU0rwGnXzQLUeLs_wDh2GVD1xVMhw=w300	Tue Oct 18 2016 14:11:25 GMT+0200 (CEST)	http://app.humanengine.com	TRUE	TRUE	TRUE	TRUE	TRUE	TRUE	5810de046baf7e15356cc603
5806116c9597478d062554fc	com.mzdevelopment.weighfitweightloss	Weighfit - Weight Tracker BMI	Weighfit is an all-in-one food & diary health tracker which aides you in managing your weight diet and exercise schedule. It is the best personal wellness app to monitor your fitness target and lose weight. Download now and experience a healthier lifestyle!Weighfit provides you with the following - ‚Ä¢ BMI Calculator ‚Äì to know your body mass index ‚Ä¢ Progress Screens - to track changes in weig…	45	4.6	//lh3.ggpht.com/V0a29FFJDghK_uqpDj95jNlE1oBzQWm1R9IX2vtaEbakXRUJmotipGd4ZL3lc_78eiiy=h310,//lh6.ggpht.com/VstrKYLMzAPIvYozIMqDYmsrwS0MpIiazkNOG670PDb8a8lVo36PjYZrptXp-y3Z0z0=h310,//lh6.ggpht.com/Q26mX2N0gF9kEjPO6RIP2yTNs2EuwBMoEKWMNDcCOzWJ1ksg6ebujJpD0lFO2qXINA=h310,//lh6.ggpht.com/6xnwK-JPRBkaoEcm1dzuyIbQcfcij4EnBDft4Gb26Jmx2g6WGxzP6qg0uGSa4KYhwRs=h310,//lh4.ggpht.com/TGSzYZ46gnbevbNUgv3kLWl0Jl_…		Health & Fitness	3	0	https://play.google.com/store/apps/details?id=com.mzdevelopment.weighfitweightloss&hl=en&gl=gb	//lh3.ggpht.com/9l-KDLsakK1ak1mL7H-rpOcgPkzuDZOr1SkCsUSTCpdxroiHAYVvjpsX0I6-APQGI1o=w300	Tue Oct 18 2016 14:11:25 GMT+0200 (CEST)		TRUE	TRUE	TRUE	TRUE	TRUE	TRUE	5810de046baf7e15356cc606
5806116c9597478d062555e2	com.jawbone.up	UP - Requires UP/UP24/UP MOVE	REQUIRES UP UP24 or UP MOVE TRACKER. NOT COMPATIBLE WITH UP2 OR UP3 TRACKER. USING A SINGLE UP ACCOUNT LOGIN WILL ENSURE THAT ALL OF YOUR DATA IS SYNCED EVEN IF YOU USE MULTIPLE UP TRACKERS.UP is a revolutionary system that guides you every step of the way to a better healthier you. Smart CoachOnly the UP¬Æ system has Smart Coach. It‚Äôs like a partner in fitness‚Äîan intelligent guide that helps…	59282	4.2	//lh6.ggpht.com/oaB-ySMF1cd-L7kL2lDuAaehrySqxeyvnlehKfk6ogytwdpMo7ftuTnh58ypcmtjBCH0=h310,//lh4.ggpht.com/qo1RjB4xyaMlwNglMMbLpdlMCptsAFKkQPK-iaUC3qpjQkLDBXEYNtXXeCQ4aC55Z7A=h310,//lh3.ggpht.com/VQ_Juku52QOEqpRFmKHHQUOJLPt9X6oE-7mCMWLbuRAr7vyCtte40L3sruxpJiC_Dg0=h310,//lh6.ggpht.com/69_p84XHFCEkRC8GP6coPYJ8_55DlPYxWCMUzFQGx1DnbuM51l9WqPJP8PXQbmofpA=h310,//lh5.ggpht.com/hZL7mUZ2JdU_k4wuvtmbKLeLkLq…		Health & Fitness	Varies with device	0	https://play.google.com/store/apps/details?id=com.jawbone.up&hl=en&gl=gb	//lh3.ggpht.com/N6pVC84qnooEsOCJ15dijaOIfiZwBi1t0z6IDwczm_xKO1E_y9NGaogv5jhjQDx3YRIF=w300	Tue Oct 18 2016 14:11:25 GMT+0200 (CEST)	http://www.jawbone.com/up	TRUE	TRUE	TRUE	TRUE	TRUE	TRUE	5746fe6a3356cb0d6d045978
5806116c9597478d062554dc	educatesoft.PocketNutritionist	Pocket Nutritionist	Pocket Nutritionist is a simple to use application that calculates recommended daily calorie protein carbohydrate and fat needs based on age height frame size activity level and fitness goals. Pocket Nutritionist also tracks your daily food intake and expenditures with a large library of common foods and activities.	9	3	https://lh6.ggpht.com/hwg4AvoI2ayUeE4VNolKhIPiwok1KU_l0CIsz2VUxMQiISlr-52p6aFeBvzsbdXwbkrs=h310,https://lh3.ggpht.com/bE9X_NoLao9nYoQCMsiBGlW5Oq7DpONaeQWX36c8Z6h9SB5nWislFG1bgp4yt7QskMIk=h310		Health & Fitness	1.4	0	https://play.google.com/store/apps/details?id=educatesoft.PocketNutritionist&hl=en&gl=gb	//lh4.ggpht.com/KJU4Zhvuh5bpZrzQaIeQq5s0tUTRQnOt-1TaWRwNbWRySxTZJojmi7-O4-Rt9gnoc6Xb=w300	Tue Oct 18 2016 14:11:25 GMT+0200 (CEST)	http://www.educatesoft.com	TRUE	FALSE		FALSE		FALSE
5806116c9597478d062554f5	com.gunrose.fruitshoot	Fruit Shoot	Fruit Shoot is a very juicy arcade game with beautiful scenery and fruits. 20 Arrows total more fruits shoot higher scores combos will get extra scores.Features:- Beautiful scenery and great animation.- No time limit 20 arrows total.- Easy and precise archery controls.- 3 difficult archery tournament: easy / normal /hard .- Leaderboards in friends circle and world. So join it more combos shoot an…	38129	3.8	//lh3.ggpht.com/6jtIU8ICK6uuMnMNgyk-uDfEn8h-UnOkRNhQ-1DT71wIAi3EoRpPeoPN3vIYP8ZDFhw=h310,//lh6.ggpht.com/BhWZiQMWt9BTv0UKzSdMIILUrdXq93YBh40fb17DLmJeIpz2OWKYzis_mHImskUtApV8=h310,//lh5.ggpht.com/HiBduLNRKawiL05EQm40Zyf1-3g_60u5jOe1Eff-Uv80MblmZ8P-uafmy6iRoPV6_qum=h310,//lh5.ggpht.com/bIhvL9a0RYea6-mCicW4UcjR7GsVdQrbupJCZhVMri1KYM9h0Doz1WnCY6eH5_PNGhNN=h310,//lh6.ggpht.com/nUrqxCpdcfdYhbCVnbBpFDxD…		Arcade	2.0.2	0	https://play.google.com/store/apps/details?id=com.gunrose.fruitshoot&hl=en&gl=gb	//lh3.googleusercontent.com/WarmFwvUIaGmIlLcxYrev6ds_yE-Z3XsWdryBzqKgUiO3y3jNMQBl87EWafYvnwEig=w300	Tue Oct 18 2016 14:11:25 GMT+0200 (CEST)		TRUE	TRUE	FALSE	FALSE		FALSE
5806116c9597478d062554ff	mobi.foo.cookandeat	Cook & Eat	Cook&Eat ‚ÄúCuisines from the Middle East‚Äù Mobile App is a platform aimed at helping users benefit from a list of differentiated services in the area of Cooking and Eating. It provides users with access to premium content from the Middle East rich cuisines through recipes that are uploaded by other users and high profile chefs. The recipes are rated among the best in terms of accuracy and valid…	47	3.2	//lh3.googleusercontent.com/luFcF3BPXk-kRgDaKvlUQCU2605vKOnvedJeBbsSuAIs7DkV-X4qKospi9litMi5iB-j=h310,//lh3.googleusercontent.com/yFYPo-BARPV7Kh3ciLmiGBsuuRaczqgV8w9NZWk4fIt-wEc8dY2Jkfgk7plSQ-UNjzA=h310,//lh4.ggpht.com/DggB3ur-wYq53QWc_3uXOvQvz6c1gmQLSqFCKKvAMxwF3Ye8Kcl-ecDFP1VGJB2-tJnU=h310,//lh5.ggpht.com/UFrxkPUPjTCIL_h3aeky2BW6bkFIg7bT0eg_HjldfTFA9kiIMB5L-bsnJ8KzVsNcZAk=h310,//lh4.ggpht.com/L…		Health & Fitness	1.15	0	https://play.google.com/store/apps/details?id=mobi.foo.cookandeat&hl=en&gl=gb	//lh3.ggpht.com/USB0IuEA_5It72_5ngSsnDbKsTk3kGXb0YhdPJaSApczDnlnScbHlp6WriPdL1RkKA=w300	Tue Oct 18 2016 14:11:25 GMT+0200 (CEST)	http://www.foo.mobi	TRUE	TRUE	FALSE	FALSE		FALSE
5806116c9597478d0625551d	com.successtrace.weightlossapp	Lose Weight & Fat Hypnosis App	About Lose Weight & Fat Now Hypnosis for Weight LossThis weight loss hypnosis audio is created by Elizabeth Harford licensed UCM minister since 1993 and certified hypnotherapist by the The National Guild Of Hypnotists in 2001. Being overweight or unreasonable fat has got to be one of the biggest issues around. It seems like one of the hardest things to accomplish unlike the smoker the drinker or …	84	3.8	//lh4.ggpht.com/JihJmnh-OoJ7E79oJABTRkIm-_f8CH1Jwte-0l6z5Ip2YrZCup2s5py_rVUWDgsSRKqU=h310,//lh3.ggpht.com/3DsDozUSan-9oeV6Km20VKTrA2UuT_cY5Dn1Uv4uW2n6PNIh-wIDM7QHoP4mtSNIaM4=h310,//lh5.ggpht.com/ls6NA-E2KJnasckg2QFCiyv9uAJctFUDHq-0N-Q7ZzsEN06P6_v18L6Uufq4xkcHOA4=h310,//lh3.ggpht.com/TebXB1GXi7Fo3jsTJZemDHhqokAlc6orx-tuwiPDLMGDKx9iJ-9FnA_Ghx54h2_E-w=h310		Health & Fitness	1	0	https://play.google.com/store/apps/details?id=com.successtrace.weightlossapp&hl=en&gl=gb	//lh6.ggpht.com/7-f7QgwPXvqvq4CA73Ud_nhYKa0cy-Pnp4UAb-RbzCTELhl2uAv5soZC1KWVNkN8OQ=w300	Tue Oct 18 2016 14:11:25 GMT+0200 (CEST)	http://www.hypno-talk.com	TRUE	TRUE	FALSE	FALSE		FALSE
5806116c9597478d06255522	com.doubletheory.bmiapp	BMI Weight Calculator	Calculate your BMI (Body Mass Index) and find out your ideal weight. BMI is a good way to check if you're a healthy weight based on your height.- Measurement units in Metric and Imperial- Visualization of your weight and BMI on the dial- Find out your ideal weight range- Calculates BMI for ages 5+- Shows weight ranges according to the World Health Organisation guidelinesInfo:The Body Mass Index i…	1101	4	//lh6.ggpht.com/9WRsmFpQI9Bl7GGdbkfhP1dh3nTUPgcOE8hOyd6rdGV4YmpebYKpQapxYTk1H6UM4g=h310,//lh4.ggpht.com/_IYrYDeQml3vhkgkfmsO6Rd-iu0bPPgF3Osmigo8v4YM1zt-LrrHVQhPiyXlm3VGtbo=h310		Health & Fitness	1.0.2	0	https://play.google.com/store/apps/details?id=com.doubletheory.bmiapp&hl=en&gl=gb	//lh6.ggpht.com/kKnqFgluTeGN0LPU0B4NoF9QuCl-_inL17Ek_lUgwjzfKM6As7SzffMKL-S0W8TP13E=w300	Tue Oct 18 2016 14:11:25 GMT+0200 (CEST)		TRUE	TRUE	FALSE	FALSE		FALSE
5806116c9597478d0625552c	com.despdev.metalweightcalculator	Steel Weight Calculator	This app will help you to calculate the weight or length of the selected metal in various forms. You can specify the length and get the weight of the metal and Vice versa - you can specify the weight to get the length. This calculator computes the metal in the two systems of measurement. In the metric system (millimeters meters kilograms) and measuring system of the U.S. (inches feet). There is a…	2169	4.4	//lh4.ggpht.com/U4d7vkxaVtojWq8MJtk41oeMzB5oXBLpyYHy88YSgOAVWiVvdJZtHUPWnrSM3EN2BQ=h310,//lh6.ggpht.com/0EgzsWEXaIwyxokYGSF02tNtmBMBvlgb3BOb3qQUFpYjQLhWOQ9SYO6FSNj7Msh2doo=h310,//lh6.ggpht.com/cltLqVu69NdcddlBzBv-Y29KjNnhfINLtGbfN-6iRMBb1463INbLlEiux6_gGbhiFRY=h310,//lh5.ggpht.com/xUzxC-7CzCT-K4iL9f-SIdnVO9HFXGdn_qVeDzdM4Pf3QvjgeI_i-GDZpigic26wnA=h310,//lh6.ggpht.com/RejSKCQmG0BIzE4IhXPrD37uzVxYF…		Productivity	2.3	0	https://play.google.com/store/apps/details?id=com.despdev.metalweightcalculator&hl=en&gl=gb	//lh4.ggpht.com/q7GwsoiplD5j7TmLnMGRtRHjxngKZ5s23Xc8Fj-3U1n5FKYwNhNGle0Jv8cazzyivxg=w300	Tue Oct 18 2016 14:11:25 GMT+0200 (CEST)		TRUE	TRUE	FALSE	FALSE		FALSE
5806116c9597478d06255536	com.apps.weightloss.progressbar	Simple Weight Loss Resolution	NOTE: THIS IS A WIDGET!!! PLEASE READ THE SPECIAL INSTALL INSTRUCTIONS TO USE THIS APP.DESCRIPTION: Most people download complicated apps to help them lose weight and then after a few days stop using them. Instead we've realized that the most important aspects of weight loss are frequent reminders and simple tracking tools. The app shows up on your home screen and keeps track of how much weight y…	1519	3.6	https://lh3.ggpht.com/iAVCj3EkMk2U25lBm9AbmDjzQmb3PUohD8GV7oSoUHYsua4_BCXXgYqh_hChUeem7QE=h310,https://lh6.ggpht.com/TLtB2iUfilsotg2Wh0Edy4Jf1CXa4SiNVRPu0TzmBGxkgqkXcgEDqDjlAII4PwYi2Thc=h310,https://lh3.ggpht.com/nhEomX9j_LP2gUmtm_jwtri5_uFgREdpaKB3K9WFiKJxRJf6Ubwata04YRpH2J4NvjdF=h310		Health & Fitness	1.1	0	https://play.google.com/store/apps/details?id=com.apps.weightloss.progressbar&hl=en&gl=gb	https://lh4.ggpht.com/08euoAnOLH1hYbPTy9wr3IHcpzr9vUJ016bySxKBH_SR9o-UCR_0XsV__ukKlzNSHsHs=w300	Tue Oct 18 2016 14:11:25 GMT+0200 (CEST)	http://www.mohammedaaser.com	TRUE	TRUE	FALSE	FALSE		FALSE
5806116c9597478d06255540	com.darxide.android.caratweightcalc	Gem Carat Weight Calculator	The premium grade gemstone weight calculation tool from the authors of the award-winning Crystal Guide Pocket Edition app. Gem Carat Weight Calculator allows fast accurate weight calculations to be performed by taking a few simple measurements for diamonds sapphires emeralds and 300+ other crystals. By combining industry standard formulae with our comprehensive array of gemstones and facets/cuts …	12	4.8	//lh5.ggpht.com/1IvHTOz-Zg6g7jbFIpeebYm0ttMe0H12ji3qSLi2dxAkP2wqG6Eh3l98ghToTxIF0kI=h310,//lh4.ggpht.com/8wRqUQdzj-k3SPhtgqHL7O38zSdWQ70Mzq4WaaadlNbXEd1jWjyc6voIHODSERCbJg=h310,//lh5.ggpht.com/i1Uv-PbknIfwmOskWWzuH48gsHaIfmL0_QtEix649rnm9sH_8io6IhgZTYNqmPK-ukw=h310,//lh3.ggpht.com/wLQ5yG2mS9nOV8FuSQJZGeQeTWs0whGnrYbAmLl3B_bFsfk-PLTiu8bmpqVoZYKqSTd9=h310,//lh4.ggpht.com/gdbX136W0-xcE9DQe_0bGCmGc6p…		Books & Reference	1.13	¬£1.99	https://play.google.com/store/apps/details?id=com.darxide.android.caratweightcalc&hl=en&gl=gb	//lh6.ggpht.com/RdYShOCLBWnqfq_Wpn7iFVav7mff0fWnGMmR6kF8c5mfGJ9A7wfXpDlruJ-wQpUvlQ=w300	Tue Oct 18 2016 14:11:25 GMT+0200 (CEST)	http://www.markstevens.co.uk	TRUE	TRUE	FALSE	FALSE		FALSE
5806116c9597478d0625554a	com.movisol.pesoideal	Your Ideal Weight	Are you overweight underweight or just perfect? YOUR IDEAL WEIGHT is an app that estimates what you should ideally weigh based on your Body Mass Index (what doctors recommend) and what people would like to weigh based on height and age. This app calculates both and the ideal weight is calculated by using Dr. SB Hall's formula (2002). Unsure of what Body Mass Index is? It is a reference index (inv…	632	3.1	https://lh3.ggpht.com/Y-fxh083dNleRJCpYAZtp8QhIxxuHSMmAYojOluXpviNaYM3maZZaIRz-7TMyOfyiw=h310,https://lh4.ggpht.com/IhXT0BFf7R2qd0dinfh1c8lRZcnSgzwUqXxNXktDOnYgaQn0HeL_6BOlHMFkFZoO6TE=h310,https://lh5.ggpht.com/yaMUWvJi-LubPnuRY5x7-ZW6X8fi7BDekogLITRFogngz63pgxnQUQVRy5lR3pKQcCo=h310,https://lh6.ggpht.com/R17uia8ZJagLXXmq9ui5sqgeRrEg30QrdylJM3B37qyAO4irEzBuQ3serqtgEyDFN_c=h310		Health & Fitness	1.2	0	https://play.google.com/store/apps/details?id=com.movisol.pesoideal&hl=en&gl=gb	https://lh4.ggpht.com/hLJkFEJrGx5qrbhrm2-C9ctfpt-g3x6gDqonb7rvM1OX-UPD_1H5kWpLOO52GUnKwsw=w300	Tue Oct 18 2016 14:11:25 GMT+0200 (CEST)	http://www.movisol.com	TRUE	TRUE	FALSE	FALSE		FALSE
5806116c9597478d06255554	app.calc.weightloss	Weight Loss Calculator	Calculate the number of calories you have to reduce from your daily intake to meet a given weight loss goal.	89	2.9	https://lh4.ggpht.com/VP6TlT2_9n4JakJXsXSyFsHDXUYqdGmssxBlDlT10zTIp_oHh7D1Awf0Txa3DqPfgyI=h310,https://lh5.ggpht.com/it2FGwjemRmalzY9vDo_OaJB7TdT1hCzA8e8B9t6ZW_Vd5Cp_HwWJBBNjgMlXraxczHP=h310		Health & Fitness	1.1	0	https://play.google.com/store/apps/details?id=app.calc.weightloss&hl=en&gl=gb	https://lh4.ggpht.com/qdKamWMqqa70h4v4BWgouBU1hF6l9a2UVPhQx2cyo5U00vkvE21jQrhAgaOXKYGPy9s=w300	Tue Oct 18 2016 14:11:25 GMT+0200 (CEST)	http://calendarscripts.info	TRUE	TRUE	FALSE	FALSE		FALSE
5806116c9597478d0625555e	com.vatshalapps.weightlosstips	Weight Loss Tips	Users will find different type of exercises to burn fat easily in this app.Download this weight loss Tips app and learn more about making your diet plan.Key Features :-‚Ä®‚òÖ App is in hindi language. ‚Ä®‚òÖ Simple UI Feature‚Ä®‚òÖ Next/Previous Button Feature‚Ä®‚òÖ Easy to Use Swipe User Interface‚Ä®‚òÖ Guaranteed Update in Future ReleasesKeep sending your feedback and suggestions to vatsalahir1…	16	3.6	//lh3.googleusercontent.com/avOQL_gMSEarNTMRUCkYAR4p5dooBbkLGy9aXu_BsXOdqmHpt1cwe8rsNMn3hrMi9pA=h310,//lh3.googleusercontent.com/1fX8SOoKbeL6AS8Alsn01byAddRn9maKa_DaISngSIpL6cpDuujvTtgID7ccw7Fehns=h310,//lh3.googleusercontent.com/5v5SZ5aJfQ90trSbK7-FxZp1tiLTzTfF3DtyGlb18dGu9-ep0Q9WyyyKLk_3NTi1ZQ=h310		Lifestyle	1	0	https://play.google.com/store/apps/details?id=com.vatshalapps.weightlosstips&hl=en&gl=gb	//lh3.googleusercontent.com/-67LEhtA5qVY5N1XxamEDkx7lOa7BZXxQefmn7TfGrZr_ooK0CHnOyNVYmPQ6MOYCQ=w300	Tue Oct 18 2016 14:11:25 GMT+0200 (CEST)		TRUE	TRUE	FALSE	FALSE		FALSE
5806116c9597478d06255568	com.yoga.easyyoga	Easy Yoga for Weight Loss	Yoga originates its philosophy from Indian metaphysical beliefs. The word yoga comes from Sanskrit language and means union or blend. It is complete tools for control your weight and remove unwanted fat using Yoga. Easy Yoga for Weight Loss app pose reduces your belly fat normalizes high blood pressure. Increase the focus of mind and concentration Helps to relax the body. This is easy way to keep…	84	4.2	//lh3.googleusercontent.com/ygmvckCydw8-YwklFyphvQwnWGc_P6OacSl96DlupUx0E_HWKs2j6ZRmQ595BQ0jwg=h310,//lh3.googleusercontent.com/TTWpSG97alxXFj2kJQQkx4pORGY-RW9I4qL7cWTGAxGMnDDmIiC5fNVighLkGpr42A=h310,//lh3.googleusercontent.com/BShoYV0Y_lNTO8C9QWw4VxaRZj5BU3GIY_yq8Q7yN2fv2KgfVZmF443esIdY75AbVg=h310,//lh3.googleusercontent.com/6DIRfxt9oCLDbXVY9ShcV15f5N2rXkfwWWn23YAQ3XnR4w_z8hGwDo6umx74QKZE9jPO=h3…		Health & Fitness	1.1	0	https://play.google.com/store/apps/details?id=com.yoga.easyyoga&hl=en&gl=gb	//lh3.googleusercontent.com/hfoQms2pmrdnuzSkVXRAgHLhUGRvQiiX40LWnRatu3DHJeo18PozsFQVQp0p8EziFcjU=w300	Tue Oct 18 2016 14:11:25 GMT+0200 (CEST)		TRUE	TRUE	FALSE	FALSE		FALSE
5806116c9597478d06255572	com.indian.weight.loss123	Indian vegetarian weight loss	Indian vegetarian weight loss is an app especially designed for weight loss for different body types. Indian vegetarian weight loss has different diet plans for Overweight men and women Obese men and women and for people who are looking to just have a healthy normal Indian vegetarian diet we have included a 1213 kcal Indian diet plan with Protein (g) included. Follow the diets for a week and see …	88	3.8	//lh3.googleusercontent.com/hh5SSO30Lob4Eu_sB0wA1jdoTi4bjaapRNZoQKfWwSXu_3LBSEcRWbjSZcPp5J1vQw=h310,//lh3.googleusercontent.com/CGgABFgnprZX6CIXcp4PbIMHrTwPKPpRWcVBpYtpC9WGtv8hNI5Tuj209IRfmcaesA=h310,//lh3.googleusercontent.com/ovBFvSkSOp9g49_K-QyBwUvCYGhxRlf2ieiaioG732XMku75UN2zUdY_AcXiWSSnI-w=h310,//lh3.googleusercontent.com/iYKdLjwI5YqkZ9WOd9GVdkprpg5XkHhSyemSwpErU4NyvrfljJ_N13axR-EIlZV0IT0=h3…		Health & Fitness	2.1	0	https://play.google.com/store/apps/details?id=com.indian.weight.loss123&hl=en&gl=gb	//lh4.ggpht.com/CVlH5tKJu4lTYRK5vvrdWv_k4QP3ht9JpsQGbDd1Ti4anmNoPGea1WOwSYfxv8IvGOc=w300	Tue Oct 18 2016 14:11:25 GMT+0200 (CEST)		TRUE	TRUE	FALSE	FALSE		FALSE
5806116c9597478d06255577	com.wBestWeightLostReviews	Best Weight Loss Programs	Looking for the best Weight Loss you just found it. Best Weight Loss Reviews looks at the top rated Weight Loss and give you an honest review.Read our hard hitting reviews and discover who's weight loss program is the best. All of these programs will get you in better shape faster and have you living a much healthier lifestyle that you can feel great about. Features:Fast reference to what worksHo…	4	4.8	//lh3.ggpht.com/hpLFCGztpQlVz-PfuHOhz0ApM1S5CDjd4kRsk_gGJ5XXF0LWvc5MgVZ3dJqt8CP3Y24=h310,//lh4.ggpht.com/K05kVehElwZPRWtxIk8e3P_fOa0I2k-i-y8NYOWdK776Jdoye7xxdQzjhd6iY6IzLYc=h310,//lh3.ggpht.com/JXxUnVsI3Mk-9viftLcBWgQ6T3KRnTaKTYosc03XCvO34R7t_wuNskAXLIhhJK3eMA=h310,//lh6.ggpht.com/O9Iegt_Hr341I7difuuSiu6ITa1s2gZL6YY4HJlNIQyn0j7DFsxMJClHxEHXIHzmlc4=h310		Health & Fitness	0.1	0	https://play.google.com/store/apps/details?id=com.wBestWeightLostReviews&hl=en&gl=gb	//lh3.ggpht.com/dAYSs4Vw2BmJTpZXnJ6sfptkb2BCVAA9MlYDEXbCGPv-WrHnqm4eOwl1aP1kNdb5UkY=w300	Tue Oct 18 2016 14:11:25 GMT+0200 (CEST)	http://best-weight-loss-ebook-reviews.com/?id=52329	TRUE	FALSE		FALSE		FALSE
5806116c9597478d0625557c	weightlossdance.dietstips	Weight Loss Dance Workout üíÉüíÉ	Do you want to weight loss doing exercise? Do you love to dance üíÉüíÉ?With our daily aerobic & dance workout you will fat loss having fun. If you look how to supplement your diets recipes this is the best app to find weight loss tips specially fat loss for women!! The best zumba workouts free and aerobic daily exercise‚úî Aerobic for weight loss.‚úî Zumba fitness.‚úî Aerobic dance with our die…	1574	4	//lh3.googleusercontent.com/PldRNGSwnAbqbfMXLlTHCETorMXi8bFZBOcWXw_w-krMJausJqTlFCanBng46ODOXA=h310,//lh3.googleusercontent.com/1f6_yykVN4Ya37_44lDHxLbHBJpYSHHVbgxbVlaGziyhDkT2rsn74nQsaJQvHUSWekU=h310,//lh3.googleusercontent.com/-f193O-iHcNXCLKMDdAR_mcwNBBJqLwbBTdhWsDeJxzGfQEU3VFfOaARbODOHQ1-zV8=h310,//lh3.googleusercontent.com/uvdafZuFsZPVNo3ecH4hdr_ABRpe2eS1PKeivGa3uco73ZHCLr8URS3om_DgyWjfeKI=h…		Lifestyle	1.1.3	0	https://play.google.com/store/apps/details?id=weightlossdance.dietstips&hl=en&gl=gb	//lh3.googleusercontent.com/ob1qgNVP_RcAFN8b0_3WZdG0t74fFL1z0rdhBychAhtQotWXeaQcTB2Sd5ZZQjZs0A-y=w300	Tue Oct 18 2016 14:11:25 GMT+0200 (CEST)		TRUE	TRUE	FALSE	FALSE		FALSE
5806116c9597478d06255586	com.ego360.flatstomach	Flat Stomach Lumowell	How to lose belly fat? How to get a flat stomach? The answer is: exercises and healthy diet plan to lose weight. The Flat Stomach app offers an easy and fast fitness program to reduce belly fat at home for women and man (no equipment is necessary). The high intensity flat stomach AB workouts will allow you to burn fat naturally maximize caloric consumption and train the muscles. Hiit ab exercises…	50366	4.7	//lh3.googleusercontent.com/QQGDRTwBVtkRBogR1ObjyDI8FKeTSopKEvPj54Q3_Jyfy4l0mYMeXsmAYjs8JrYcLw=h310,//lh3.googleusercontent.com/tXrswjurXX5PID6JR-NUBmlFy4zxtELIQAZ9k6eRcBLQwZtLEQrfmGkCAJAJO6oiJdM=h310,//lh3.googleusercontent.com/9TmVV5x5fdCWR2g2A59lXoDVj3arLNbicfNkyIAkzP5eV0-TswheaF2A8WZ82s7ZVw=h310,//lh3.googleusercontent.com/u8AnJinRCvQy8GTYBmAZou65mV6zlpMC-hn-GCt83AfNoI8IJ3yqwXv9XBbVaNuifdc=h3…		Health & Fitness	1.1.20003	0	https://play.google.com/store/apps/details?id=com.ego360.flatstomach&hl=en&gl=gb	//lh3.googleusercontent.com/vRKEDqqFiwYHMLEJUhnkwuJEUTz1hf3uBmV83MYrBSjjbHb8XaV3exCi16kRLKBRBbk=w300	Tue Oct 18 2016 14:11:25 GMT+0200 (CEST)	http://www.lumowell.com/	TRUE	TRUE	FALSE	FALSE		FALSE
5806116c9597478d06255590	com.fitnessapp.sevenfatburning	Fat Burning 7 minute Workouts	Burn fat and lose weight fast. Get results and attractive body quickly. While other exercise plans call for up to two hours of your day this high-intensity workout app only ask for 7 minutes to melt the extra weight right off.High-intensity interval and intermittent training is the workout of the future. Research has shown that short bursts of exercise are more effective in weight loss than other…	832	4.4	//lh3.googleusercontent.com/PVvZpbHUgLFhv3Ny8Nc-1cPBdlng4DgntYaNXvMpAsGyxqne_GU5RDYVVe5lOoD1Pw=h310,//lh3.googleusercontent.com/poHluRebEOpHN9T3b46HnPdqO1YtKWfQZpRJYyN3kHDrjNdJFeZ2JqmnXsz32Rr899E=h310,//lh3.googleusercontent.com/Pts-nGu1nApJV2E0kyvcGFECf_ahVQShb2HLeh3DC8c7Idbx_k2zKXABbBkIQD1-L18=h310,//lh3.googleusercontent.com/P6F2OZgFM3-wMlnDNIxzX0LGkfwm25lyDzplKiDS0Uia2qHWgPJURidUXTxlq3Tq2Zg=h…		Health & Fitness	1.4	0	https://play.google.com/store/apps/details?id=com.fitnessapp.sevenfatburning&hl=en&gl=gb	//lh3.googleusercontent.com/BlAjYwMxl4UnF03mqGYVA8c1R-3iVlLUKSy2p2SY43BZ9eik9tMoZVdj8limopcLAi0=w300	Tue Oct 18 2016 14:11:25 GMT+0200 (CEST)	http://www.gymapp100.com	TRUE	TRUE	FALSE	FALSE		FALSE
5806116c9597478d06255595	com.mel.lwt	Lose Weight Tracker	Lose Weight Tracker - an application that will allow you very easy keep track of changes in your weight. If you set a goal to lose weight the application weight diary is a great incentive and motivator.The application can:> Monitor the dynamics of changes of weight waist hips and mood!> Add and track sport activity> Fix your mood emotions thoughts> Add daily photo - in order to see your progress>…	194	4.5	//lh3.googleusercontent.com/sDI42eE8AWWE_NTHEUnRFquqIgJlbXwyqHvAqTrEAaA6W5q4CXmMuntA65b4Wpg4HQA=h310,//lh3.googleusercontent.com/qEOZnYw7sk7sa03xRXWxism90zExQ-WmpLYZNbFTKWGN7B2Vt7jmVa9LbN-FWWEyGSg=h310,//lh3.googleusercontent.com/ufH2NTGc_ri0Mw4-ShsIlREXvfghoH11sHttyjQnIq0EAA8ehGHQ4BjO9tZ4LcpmPs4=h310,//lh3.googleusercontent.com/XNWc6SNZB_GpPvAL4Oy4ZOEauS4bsD3rRX3MQ1-BKHoYXwRjCtMKECZeh2QfhNRTep8=…		Health & Fitness	1.3.0	0	https://play.google.com/store/apps/details?id=com.mel.lwt&hl=en&gl=gb	//lh3.googleusercontent.com/MRq4thzr8uWFhRdV8FpM13G5sDHrepvCAErVoLnH3eQRLj3K8wRJdGhS_XgWdf3WECGP=w300	Tue Oct 18 2016 14:11:25 GMT+0200 (CEST)		TRUE	TRUE	FALSE	FALSE		FALSE
5806116c9597478d0625559f	com.crisoleo.batidoverdeadelgazante	Green Smoothie to Lose Weight	Green Smoothie for Weight LossThe latest craze to arrive was that of green smoothies for weight loss famous around the world have not hesitated to prove its miraculous effects and claim that besides losing weight detoxify and purify the body. Green smoothies are a rich source of vitamins and minerals that help you lose weight and burn fat naturally besides being an easy way to incorporate fruits …	24	3.8	//lh3.ggpht.com/-T-KdvLXHZrVBmWtXFspZmEZlw3CcfDLcbJrMM0QdW8hI-9sjKT6-oilkdZPTYnH9rmt=h310,//lh6.ggpht.com/PGw2NKDHSK0ypZnfnCjbHOGwWZLqoUrP2VgT7aqWKrSJQ61s5pwDS48tpvRz74aRDg=h310,//lh3.ggpht.com/qZXtZ1HoGED4GvjUnn05_ldk0jE3ulusENyJzfkP_lgWzDuwRc-6ZI-uiJZ3ZmOsfWs=h310,//lh5.ggpht.com/QeszUK_hF7xsEW_DpdClislfq8XRHkHllJ0OK5fp2JXlngT3OTVO1xpcC_hwh2Nvh2OQ=h310,//lh5.ggpht.com/ODv8kDSCAgQNR4h1h_eODaYcLp…		Lifestyle	1	0	https://play.google.com/store/apps/details?id=com.crisoleo.batidoverdeadelgazante&hl=en&gl=gb	//lh5.ggpht.com/g9xy5Oj7e9NsIWd_EyyTC1w0V7qzi7LJEHi1uwa8v5XPhqPPp51R31f4qi67yuwoT6Q=w300	Tue Oct 18 2016 14:11:25 GMT+0200 (CEST)		TRUE	TRUE	FALSE	FALSE		FALSE
5806116c9597478d062555a4	com.intrudergames.loseweight	Lose weight workout	With this lose weight workout to do at home you will get the same result as in the gym but in the comfort of your home. Specially designed to lose weight. With this workout accompanied by a balanced diet you should obtain the results you expected.What are you waiting for? lose weight now!	45	3.4	//lh4.ggpht.com/fewV-jImU35uVHUS0oDIP7YH-yrZx1qmGd2VAtobd22NAjl-LmZ3LMzKCL5sCQtziw=h310,//lh3.ggpht.com/f_bzfcs1bKeBpEv8ts7NSpZ1Sy3OFx2pLYNn6-emtF3-NhNPOZQ2SHllcs9ePxGXzoU=h310,//lh5.ggpht.com/gmsP2yiuw38DKxA3fQMIY-jovQMoO6ooQ9-Kak2wPAxwvB02UoaSl7t64upWT_ijNzo=h310,//lh3.ggpht.com/aVvXxisNvNOOCf5dGnED3Lqh_3oS30PKN_79etb_XEzT6mfvExoxbIskf803dXUkvOo=h310,//lh5.ggpht.com/HVfeTHOdu4lRr2TAtfTgSAwzRvMp…		Entertainment	1	0	https://play.google.com/store/apps/details?id=com.intrudergames.loseweight&hl=en&gl=gb	//lh3.ggpht.com/p1SjOgPQ-OEf4TOgz0PhVgv0RMv4e3bzuhdjN-RQDwQVLFxClDa4ux5n9kWmVqPZe2M=w300	Tue Oct 18 2016 14:11:25 GMT+0200 (CEST)		TRUE	TRUE	FALSE	FALSE		FALSE
5806116c9597478d062555a9	tk.softwareal.burnfat	Lose weight quickly	This app will answer the question How to lose weight quickly?Give it to people who believes in fast methods of losing fat.Attention: this is a PRANK application	59	3.2	//lh6.ggpht.com/ctowLEBNOj-p5zMwexKaxcNL94zbxy-6f9Requ3W1AgP5fEZa1C_SdpB-bOe6UqLxJk=h310,//lh4.ggpht.com/VF7xhJJvLf8i-dMb8SHv-kr_O7k3aAPaBi2WHz7tw-73RTYM-y6Sm8KABA3jAiFoB2I=h310		Entertainment	1.1	0	https://play.google.com/store/apps/details?id=tk.softwareal.burnfat&hl=en&gl=gb	//lh3.ggpht.com/rJGOMaEiZPMxQ9_D5UaBXSkvFoV18W3YLl_oVnv-yW6Hew8Wj4DYrb1AWbBTeCLDP3U=w300	Tue Oct 18 2016 14:11:25 GMT+0200 (CEST)		TRUE	TRUE	FALSE	FALSE		FALSE
5806116c9597478d062555ae	bejh.Diettricks	Diet Tips: Lose weight	Easy Weight Loss Diet Tips are here to help you lose weight!This app will give you the 15 top diet tips and show you how easily you can lose weight just by following those incredible advices. Want to improve your health?Do you need to lose weight? Overweight affects millions of people and directly affects your health. Overweight occurs when a person has a higher body weight than is oriented to th…	4	2	//lh5.ggpht.com/EU7pCiSG6i2no2nT6jI0naLqE_yQIpNdg2h8pT_qr43RHUb2OcFZWhJKHPB84RhKdifU=h310,//lh5.ggpht.com/f_vZQahoeXzG3nr0wrQ4NsjG4iKapRwEsHFC_Xe7lclONqfy6QIuD2fNRnW2fz14Zkk=h310,//lh4.ggpht.com/iy-bKM53XUn1hyI2lkn1ebpKLs_hUuo7xEqdc1JR_ils2lkIIHuSJfexNztazyLVbnrc=h310,//lh6.ggpht.com/TyY-KJxaN_s1Ka5pE0ZiWqJfQ21g75-LoDvOFruwn10BRedjbjIQ8kgA_8Zd9LnR_t88=h310,//lh5.ggpht.com/qJwB6PxmMY1OaQ98ydTpmttE…		Health & Fitness	1.0.0	0	https://play.google.com/store/apps/details?id=bejh.Diettricks&hl=en&gl=gb	//lh6.ggpht.com/MZL9Y2fhlU4SdQRUu2_Tw__NAzbFq4w-2kB1k4X4ipH-YuVxXEEfMYu9OS02AG95_LOa=w300	Tue Oct 18 2016 14:11:25 GMT+0200 (CEST)		FALSE	FALSE		FALSE		FALSE
5806116c9597478d062555b8	com.healthyweightlossplanner.mobile	Healthy Weight Loss Planner	Here's a simple yet extremely effective weight loss tool that will make it easy for you to lose weight in a healthy sustainable way. Now you can not just drop the pounds but also make sure they stay off.If you want to lose fat permanently and you want to do it naturally ‚Äì without fad diets drugs or gimmicks ‚Äì then this will be the most important diet app you'll ever use. With this healthy wei…	3	4.7	//lh3.googleusercontent.com/-iUK8q7XSDbnZjCErh7eZAO3_6TjNOPYIgF5jucU5IxI224INifIXRYa9NaBSagaI30=h310,//lh3.googleusercontent.com/AD1fdh143PL5TLvUI93NaTtWuollnwrvpK802VeigHryt2YkedXdmD-KqOVVw-X9oA=h310,//lh3.googleusercontent.com/xyp2jUvUFmSTyJxHQ84nvIWnIZGX2q8z3vtt8CJHUtZqDbyhDwxlIS5ci-IbwOEnVM6n=h310,//lh3.googleusercontent.com/SCmiJmPbmRdehcuQ_vH0ClO6ywyVI1jW97R1QGa4seYnupgooJh6O4315Dj6Y4vDReg=…		Health & Fitness	1.0.0	0	https://play.google.com/store/apps/details?id=com.healthyweightlossplanner.mobile&hl=en&gl=gb	//lh3.googleusercontent.com/aeqeDj4hC8k30WwZM0vV8foDYPMXzsPI2twIGcamViYun-CEh3H6HsOJXji12OUufbk=w300	Tue Oct 18 2016 14:11:25 GMT+0200 (CEST)	http://www.bizmove.com/weight-loss/	TRUE	FALSE		FALSE		FALSE
5806116c9597478d062555bd	com.dietbet.app	DietBet - Weight Loss Games	Perfect for anyone who needs some extra motivation to lose weight DietBet is the fun way to get fit‚Äîand get PAID to do it.It‚Äôs unlike any other diet program and it works: 96% of players lose weight and winners take home an average of $58! Not to toot our own horn but one player even said This app is the key to weight loss!‚Äù The idea is simple: bet on yourself to lose weight with a group of …	3372	4.5	//lh3.googleusercontent.com/SZyIqxHuZstY_oTcWIMVwqUSxGrFRtN04FZaUycptxy9M0bRTkL05k8lPwsCyBH5UUY=h310,//lh3.googleusercontent.com/JBnGI00IRSFD5Z3AYD84obvTEUjQcOiUvE5NtHJk2lMHoJSpxqFyYDmWg1ye17chaw=h310,//lh3.googleusercontent.com/FIDun_fb_hKg7JIeF45RB5kqheGcy_T7lWlBRBusXx0TZKmliSqkHEvgyj9uwe224g=h310,//lh3.googleusercontent.com/N7j7bArLdH5WE2XVuo45_QsqZmcMwcf4qn55MZc7KtUfU45-AKcwE-YU4PedIhGo6zM=h3…		Health & Fitness	1.1.7	0	https://play.google.com/store/apps/details?id=com.dietbet.app&hl=en&gl=gb	//lh3.googleusercontent.com/jufqxSPxvX2wO4isO6QEvxuRY9txOHaelKUtirEv74bnGADYddcD86ZQgTk2fa8RpIY=w300	Tue Oct 18 2016 14:11:25 GMT+0200 (CEST)	http://www.dietbet.com	TRUE	TRUE	FALSE	FALSE		FALSE
5806116c9597478d062555c2	com.imoblife.loss	Weight Loss Brainwaves	You can enjoy first recording for free permanently. Other tracks are also free to you within a month.Are you self conscious and afraid to exercise? Do you find yourself eating even when you're not hungry? Our program reduces the seeds of self consciousness and creates a mentality conducive to self-discipline. What would you do if you had less hunger less compulsive eating less stress and more com…	10	3.7	//lh3.googleusercontent.com/RHx3y-O9Sd8AMe-SIqpPXlzYn65TwUzfKiIIFAzKM4SMNxfMkQ3cNww8Lfgs0sWDytM=h310,//lh3.googleusercontent.com/nGcPG_usYaIdwKEVT_KIaaoluQyG1zvn0TlZtRXhyp8_Wk8oGtfBuIeX1k2gQ_KJ-UG6=h310,//lh3.googleusercontent.com/_scKbfDOrnnczFfYRsj2fFYkB-vwCRmUlmAD3tHvV1vgiqHDe355V1iNiGolmiCfx-M=h310,//lh3.googleusercontent.com/FamylLjblj-m8E0AIx0rAjpAVZfrwj08U97Wmy80xdPH5dg02Yi7PsU3s8YugSitHmM…		Health & Fitness	1.1	0	https://play.google.com/store/apps/details?id=com.imoblife.loss&hl=en&gl=gb	//lh3.googleusercontent.com/jy_sDbEbi_jGT0V72YE81DwWoM0thRAbV93aTQ4gR7UmyEwqslp2LqRkzs9pHXr3_g=w300	Tue Oct 18 2016 14:11:25 GMT+0200 (CEST)	http://www.unexplainablestore.com	TRUE	TRUE	FALSE	FALSE		FALSE
5806116c9597478d062555c7	com.reflex.ww.smartfoodscale	Weight Watchers Smart Scale	The Weight Watchers Smart Scale app is designed to help you easily get the SmartPoints values of your favorite foods.Instruction Videos:-Tracking SmartPoints using WW Smart Food Scalehttps://www.youtube.com/watch?v=LHvdjzAaHQE * requires a reflex smart food scale** please contact your local Weight Watchers leaders for special offers*** you can also purchase the reflex smart food scale at Amazon S…	79	2.4	//lh3.googleusercontent.com/ITtwTZJsPT-qRRuB0zsaVRBp75QccKKTtd0H2J5VxltRN9TII5adGXdTOiHOlmowk7g=h310,//lh3.googleusercontent.com/mpK662gJHP6mYZkCk4F1S7NPkkZIRxYKm_NcAVIFZcfhjk6xrHFfL82JfHrT_ZhbuBc=h310,//lh3.googleusercontent.com/ij_xkb4kFvYb0U8JpiOWSsOYtUXmmrBMjgg6Vm3blzvixQYBkDtj36hT7e003xfBfFw=h310,//lh3.googleusercontent.com/lAEr3BXaeGT180RvLeQiIeL7Pbf5K_YdqvdLufb4FoEmzqcazabJ3s9gUa3OP2P4K_bL…		Health & Fitness	3.8	0	https://play.google.com/store/apps/details?id=com.reflex.ww.smartfoodscale&hl=en&gl=gb	//lh3.googleusercontent.com/VT-BF3mlAH88N13c0-zx5KaKYwSm7VD-ffp4EiH7oVTU32iyatJBgapKIZiPQcvlsiMh=w300	Tue Oct 18 2016 14:11:25 GMT+0200 (CEST)	https://www.facebook.com/wwsmartscale/?ref=hl	TRUE	TRUE	FALSE	FALSE		FALSE
5806116c9597478d062555e5	com.juangarcia.myfoodcalcwithads	My Food Calculator w/ads	This is a very simple app that does one thing and one thing only: It converts nutritional values to factor values for watching your weight while on a popular weight control and watching program.Works with the newest weight loss and watching program. Because when you are a watcher of your weight you need to be able to calculate points on the go. You can now calculate the ‚Äòvalue‚Äô of any food on…	14	3.9	//lh6.ggpht.com/8FWrTdVkqAKQHHEx5OeLISAj4awQD7ja3k4iFx9OsKMPvCzlEUjW-zhAJQxoddGlHi0=h310,//lh3.ggpht.com/OH9IOH9CzP6q46MILWNABbWtZCfyCoP-3stwfjv2ucH-9bskzwWX1BaN6OUkENrmXP4=h310		Health & Fitness	2.2.2	0	https://play.google.com/store/apps/details?id=com.juangarcia.myfoodcalcwithads&hl=en&gl=gb	//lh6.ggpht.com/BMFIoVzFO-kBjhIoDSs5vpcLZF6BAUL3I6F6eTZz6ZXrpp-8rtqAS3by9sCLehyQyT1C=w300	Tue Oct 18 2016 14:11:25 GMT+0200 (CEST)	http://soleilnoirmedia.com	TRUE	TRUE	FALSE	FALSE		FALSE
5806116c9597478d062555ea	com.hiox.WeightWcrsDailyPotsPlAllowceCalcul	WW Daily Points Allowance Calc	Points plus allowance calculator is used by the weight watchers to calculate the required points of the food items they consume daily based on age weight and height.	2	3	//lh3.googleusercontent.com/lGXG0ys24c86IYafsFneldDcfkdUGVvKCDzXamHf0c38-G9-aWZUWKOVvE-GSwKeOQ=h310,//lh3.googleusercontent.com/rdKr7o1e7c32IrUcJ2WWpFmDul7mM8gAdSFuuCHYEcBT2RSp-oeqR7zHoNvZbd7sC2ne=h310,//lh3.googleusercontent.com/IP0f1AEz24a5nerDbK_TDDYVfIbgw6dy1SYaeTxj-6_A-3qjp5yNGvt25Y_TS4RV3qE=h310,//lh3.googleusercontent.com/2Nri0_AhQnVQ8Lg3zKnGQgHhrQAsUE8FoHpNVj_tf_4vjPcE6UGw88_ceCmMYZhO6-k=…		Productivity	2.1	0	https://play.google.com/store/apps/details?id=com.hiox.WeightWcrsDailyPotsPlAllowceCalcul&hl=en&gl=gb	//lh3.googleusercontent.com/LXENFzt1U6kCECOM5OZgIFmhO5EBj5rhGoWMsPUHxGNGYoopj05Mt0BUx8ZXwA_F7w=w300	Tue Oct 18 2016 14:11:25 GMT+0200 (CEST)	https://www.easycalculation.com	TRUE	FALSE		FALSE		FALSE
5806116c9597478d062555f4	com.codetrickle.counter	Counter: Elegant Counting App!	Counter exclusive for android is a awesome counting app that puts counting at your fingertips. A free handy digital counter / tally application that lets you tap to count the things that are important to you. Replace your analog bulky metal counters with this application.Counting made simpler elegant fast and just more fun. Just a counter . . . that works. It simply does what it says no more no l…	49	4.2	//lh4.ggpht.com/FRw5HWtq_2PEikRFaX7qvPjyolrvRAGWciDePItQvvvcnyv6Km1RmuXovBM9B46o-cM=h310,//lh5.ggpht.com/QP4YcRgSnsiMn9nRNrHhrrjp9KHQiOYP5KR-DTiw_mrxuwPUdfcJ0PZWUjJvshXtPg=h310,//lh4.ggpht.com/KHHTqGWDND1QNnmCXjHVAnJ8Nn1Wb7ZgpFJmruaOZxU9vX_n0Q-l4PFsNYXbxoyZWf4=h310,//lh3.ggpht.com/EeZIUypPzDJlppI9ikPQUXBJMq0fXh6qHD8oOcrFM4VfbC85zEThGa4lAQsg0BEwfQ=h310,//lh3.ggpht.com/uZASt8Qe83sr4DSJTjcYqYBa9l_CB…		Productivity	1.09	0	https://play.google.com/store/apps/details?id=com.codetrickle.counter&hl=en&gl=gb	//lh6.ggpht.com/2qu-EaG7BvFtbyNstamK8vej3W0qQiAwaejQflYlpprlr-ttsUzLlihYtkGiMtR3uA=w300	Tue Oct 18 2016 14:11:25 GMT+0200 (CEST)	http://CodeTrickle.com	TRUE	TRUE	FALSE	FALSE		FALSE
5806116c9597478d06255612	appinventor.ai_gabr_cappellaro.calcolatrice	Calculator	Calculator is a simple app developed by GabrieLDev	0	0	//lh3.googleusercontent.com/KjEFuRlvV_M9_YGFlQzVmBF5huuLX1LBh1yd2iNWJ9LPyss-70CqcAi06DFwBq94_Yw=h310,//lh3.googleusercontent.com/N-eh8dezRhZvZ_DBr7FnGi-BKcJFGFZeJKZPWgvrqhpAkI21AKVVRKg-bSi5Gfhwa-I=h310		Productivity	1.4	0	https://play.google.com/store/apps/details?id=appinventor.ai_gabr_cappellaro.calcolatrice&hl=en&gl=gb	//lh3.googleusercontent.com/i43EM8byvZ6QJ4fQ0cJXhsfp7oZoM9I3ZgpPe7tURB99_-f6E42GhrFNZVp1AkRKcnw=w300	Tue Oct 18 2016 14:11:25 GMT+0200 (CEST)	http://ww.twodeveloper.altervista.com	FALSE	FALSE		FALSE		FALSE
5806116c9597478d0625543d	pawelz.Apps.Health.Calculator	Health Calculator Pro	Health Calculator ProIf you want to know what is your ideal weight or how many calories you burn per day this application is for you. With the help of this application you can calculate: -BMI (Body Mass Index)-BMR (Basal Metabolic Rate)-Ideal Body Fat Percentage for your weightheight and age	89	3.4	https://lh3.ggpht.com/uR_s28Y0S2m2ODrAgy0POB7M0-iygK_mfpxe0XMTuAccPM4p8YJBbe0nKDp1tFB0bFXN=h310,https://lh5.ggpht.com/WlGC5NS4xBYzSk-hGIOGBS4EJ2f31egUgO8q43OQYyGrEX8MPi4OZEYzJ2olp6YaZMS-=h310,https://lh3.ggpht.com/aET-4N6EYehVapdTbYI3rLNmjyOcA2szzRcIn5VhxmsC7wli4YPfqzpCecWOX2zUIQ6t=h310,https://lh6.ggpht.com/VRxSuYxbwjfaeRMoM0ivB3Vb80a7ZEbfxJ3IwIS3NmvkOH6kDTH548JpVtilOGy79dM=h310		Health & Fitness	1.2	0	https://play.google.com/store/apps/details?id=pawelz.Apps.Health.Calculator&hl=en&gl=gb	https://lh6.ggpht.com/Gvn5YsP0604hYOv6V-0F_-qKFAywo6IABQEdQiUarfwqYZTI0QOqIaxJ5tokB_eh7YDe=w300	Tue Oct 18 2016 14:11:25 GMT+0200 (CEST)		TRUE	TRUE	FALSE	FALSE		FALSE
5806116c9597478d0625544c	com.donggo.healthage	Health Age	Health AgeWhat is your real age?Let's us know your real health age! ‚òÖ Sight‚òÖ Hearing‚òÖ Lung capacity‚òÖ Observation‚òÖ Memory Contact : donggov@gmail.com	46	4.4	//lh3.googleusercontent.com/HP9e6lf5kbmaDdbY99lRyphYftLOOJWTdAL3TnsNmXARohQ_-rWIuBfit3QIaUXrGAU=h310,//lh3.googleusercontent.com/Htp2HDA57w0GEJdo91xilMvhQh4BSYRWiqpApYfenz41qXUVqlVYWhO-5vr2kxu8p70=h310,//lh3.googleusercontent.com/ES64HwolCocjIBaU1FsSRHh7f5UWrWfxFJc9aO3K34jS_y9BoDEvyzpEZB-mNcFufdM=h310,//lh3.googleusercontent.com/1FTHAA1aBA-1dKsaYZEtQKP8Dtt7OyJ27sauYs7DYCKIyM-4mmSlG0cEjRYmcqVYeZQ=…		Entertainment	5.1	0	https://play.google.com/store/apps/details?id=com.donggo.healthage&hl=en&gl=gb	//lh3.googleusercontent.com/vRTQKZn8MnHmT1k5NAjVyW_qoX0SeBhO8snY1MgaDYRNdQD0gBWxCn0B0xN8_MWCRQ=w300	Tue Oct 18 2016 14:11:25 GMT+0200 (CEST)	http://donggov.tistory.com	TRUE	TRUE	FALSE	FALSE		FALSE
5806116c9597478d06255451	com.simprosys.herbalhealthcare	Herbal Health Care	------ Care your life with ‚ÄúHerbal Health Care‚Äù ---------This application has been designed to help you learn about herbal medicine herbal remedies and their preventive and curative properties. Natural Treatment or Herbal treatment refers to the use of things which are available in nature mainly medicinal herbs for their therapeutic importance. The benefit of natural treatment is that they ar…	806	4.2	//lh3.googleusercontent.com/Xk-UwtgwK0K5JUvSE89GXSP7xrAheIxsnnxzKihrGceWj8R7FRlLaKnXoXgugMIIRQ=h310,//lh3.googleusercontent.com/K1GfyRRr6mJKJLwRVQzHeZeGWiEoIGKurq5tXKaUNc_9OD6p1TKkzYKlbbe_H1dvkg=h310,//lh3.googleusercontent.com/4Lj0BhiBaa2cvdQLLnEIniZdyHnWpJ-YB1KRMfS4tL9lQL0rYIvCoBE_hYj9T61Rbw=h310,//lh3.googleusercontent.com/WMXTGQbhkY82eFjs9L3hdPge81kuvdRQUa6lGKul1HPqj4z4PPTsIxYAKHtUIaR3qA=h310…		Health & Fitness	1.7	0	https://play.google.com/store/apps/details?id=com.simprosys.herbalhealthcare&hl=en&gl=gb	//lh3.googleusercontent.com/zeL-XZqHoddfAvSDA3-npT2cgtVZm8DVslSkGX4xs8rkBTz1ywOCWX8MUSc5DaPMbb0=w300	Tue Oct 18 2016 14:11:25 GMT+0200 (CEST)	http://simprosys.com/	TRUE	TRUE	FALSE	FALSE		FALSE
5806116c9597478d06255474	com.wpg.healthtracker	My Health Tracker	Do you want to take control of your health? My Health Tracker will help you log and track your weight blood pressure and/or blood sugar for those with diabetes. Simple to use and able to show your health readings as either detailed lists and graphs or charts that summarize your history this app can monitor health status for up to 10 users. Good for the whole family or a group that wants get healt…	10	3.2	//lh3.googleusercontent.com/4f6MDqTo0IMBGBPBCf6dNUcZbgDq1Y-f6CzZfbiJrOZaxpcFaal-A7cicCCcroCL33g=h310,//lh3.googleusercontent.com/-xuKHTAqCPqMeQFlswo5T1qN_-PtYXuMbYbFmUGKeMecqCIOoB2mlg01iQsbxKhj5Xc=h310,//lh3.googleusercontent.com/57SHZ7CivP702xfvUmMxVPPTHsrrBfDlt0psiXGEuEiHBJHFYe-JYhdkbUhhqXykSn8=h310,//lh3.googleusercontent.com/iEDzPO0bB-oca6ajl9CYdb8v229TPAw9irnr-YzroG0foebNTnaarAMyRpj-MATAHds=…		Health & Fitness	1	0	https://play.google.com/store/apps/details?id=com.wpg.healthtracker&hl=en&gl=gb	//lh3.ggpht.com/EQWXoDmpCw89VZwpDKrxxcUGGiEGlCstmqLQfyAxArv1i6rNJLQGI4aOyty2l90mQQ=w300	Tue Oct 18 2016 14:11:25 GMT+0200 (CEST)		TRUE	TRUE	FALSE	FALSE		FALSE
5806116c9597478d06255492	com.brianpgrissom.nutritioncalculator	Nutrition Calculator	Not sure how to get all those healthy calories?As a NSCA Certified Personal Trainer and Precision Nutrition Level 1 Certified Coach it's my goal to reach people and help them achieve their physical fitness goals. This app is designed to help you understand what you should be eating and how much of it. You enter your personal details (data is saved locally you can share it yourself but no data is …	3	4	//lh3.googleusercontent.com/W8QyBWU2NtyZDJG_j62oQ5W13qNFPwP7qKsGHcoHQfecOH5VSK8AJ0lc7NEfft3R_jsp=h310,//lh3.googleusercontent.com/ZiUgxFCvUfH5alJ7Ke9Z5s_8GzKGBQfkCV026oxPdTBRAADPcgwJf-6mbPGJ1IWz4QM=h310,//lh3.googleusercontent.com/VRcIFEBR8VXrx1uhJtdB0EioL9P8D0tESJrxLgG4x6mTIDCdTEqS8304w45BtK9HtQ=h310,//lh3.googleusercontent.com/SmL1bEQr1ouJC8Bkinekhfo8mIQF7ksAmiYnnT_DQROqSKhbmB3d_W3azemy_IqpAoM=…		Health & Fitness	2.31	0	https://play.google.com/store/apps/details?id=com.brianpgrissom.nutritioncalculator&hl=en&gl=gb	//lh3.googleusercontent.com/5Lzuuc53zu7fhZIZkMfB3LMdCO4qOhhPkN88N-6n0hGpvT2zNSvVbX8bw9fdYTWqShU=w300	Tue Oct 18 2016 14:11:25 GMT+0200 (CEST)		TRUE	FALSE		FALSE		FALSE
5806116c9597478d06255497	com.modernappstoday.starbucksnutritionguide	Nutrition Guide for Starbucks	The Nutrition Guide for Starbucks Application is now available on the Google Play Store!This multi-functional app allows you to quickly and easily view nutrition information for all your favorite beverages and food items. Not only can you view nutrition information you can view allergens and ingredients for each product! Download The Nutrition Guide for Starbucks Application from the Google Play …	451	3.9	//lh5.ggpht.com/oZvLGSWXVuq9kTK2GRkHxFvfgY6HY3xn3XsSnryyr2BN9-LqLX4Wy3NXzWBC_4mKSCtm=h310,//lh5.ggpht.com/Xsaq2kDVXXlybR0YAxpdKotJrCHXRGBlf2-n-3_iWB7-Az8QN8tTKEqHMfFL21a8Vw=h310,//lh5.ggpht.com/1HtBUtelhfCuCgG6nS3_WUbL-oP0SMmmT6oQwfAjNGO6pyC8_4gDxfIf6yIwX6gHTQ=h310,//lh5.ggpht.com/LHPk80JAXWzcd7tGhPEe1F9zx9cwHBdc4iFDsDjfp-hOoge_qUPdUnj0TkXNhhEJ65c=h310,//lh6.ggpht.com/aJBNUAL8PWc7MctBH9ItRmWOOQdg…		Health & Fitness	1.07	0	https://play.google.com/store/apps/details?id=com.modernappstoday.starbucksnutritionguide&hl=en&gl=gb	//lh3.ggpht.com/2lVzQ3RA31MUBIrGQQM0x28HqWLk8c9JRY4LfQxyc4dfbLZkPqIh1agPmzPnagIojXY=w300	Tue Oct 18 2016 14:11:25 GMT+0200 (CEST)	http://www.modernappstoday.com	TRUE	TRUE	FALSE	FALSE		FALSE
5806116c9597478d0625549c	org.digitalcure.nufo	Nutrition Formulas	A small collection of nutrition related formulas.Please note that this app doesn't calculate anything! ‚òÖ Broca Index‚òÖ Body Mass Index (BMI)‚òÖ Ponderal Index‚òÖ Waist-to-Hip Ratio (WHR)‚òÖ Waist-to-Height Ratio (WtHR)‚òÖ Harris-Benedict (1918/19)‚òÖ Harris-Benedict (1984)‚òÖ Harris-Benedict Broca Index adaption‚òÖ Mifflin-St.Jeor‚òÖ Mifflin-St.Jeor Broca Index Adaption‚òÖ Mifflin-St.Jeor Lean…	17	4.1	//lh3.googleusercontent.com/PjSp1HSjNawL3kmJ4zC-4rgpa6qUlRdg8kI8TM8ok4IUQRItnTIhic1z5aNNCjoJCzY=h310,//lh3.googleusercontent.com/sIG3hgi_IR6ABI6USf6g6gAeMSRgfFuBohj4jjATovxW2Q1EfdekGpWCTUPKWwbxYid5=h310,//lh3.googleusercontent.com/bEYp3BxvwpAqwbwuBq1dyrfLONirRdoqUrkHGLe_yZgXxP5mbduvsqaq-MGpF3uXUo0=h310,//lh3.googleusercontent.com/HGb_9t2DlH59ILUkd7AXovib5PPY35WhqbXsLOSJU7Q7-fde0KIO8EaG37WQI2obs6Y…		Health & Fitness	2.1.2	0	https://play.google.com/store/apps/details?id=org.digitalcure.nufo&hl=en&gl=gb	//lh3.ggpht.com/4KZtjeZaIJFze6EvZyB_340S38b3QzpWaTizLcIbUA9xeS_f5utJyxaJhaOh3NE0t4U=w300	Tue Oct 18 2016 14:11:25 GMT+0200 (CEST)	http://www.mycalorieapp.de/	TRUE	TRUE	FALSE	FALSE		FALSE
5806116c9597478d062554bf	com.nutrition.data.pro	Nutrition Data PRO	Simply the best Nutrition Data App on the market today shop around and you will see! Search or Compare 8000 foods for detailed nutrition facts and data in this fast easy-to-use app. Reverse nutritional search to find richest sources of particular nutrients such as highest in Omega 3 highest in Vitamin C etc.Accurate data for calories fat cholesterol protein carbohydrate vitamins minerals amino-ac…	23	3.9	//lh3.ggpht.com/8Jiq4pkIFLx-244Ak-FYeEbsIZqRfrfQMBZ9j8cI31aVsRp1oNOYj5xcbd9RK_qQfZQf=h310,//lh6.ggpht.com/1tA1WagfAw7YRXNeHszmdZ7BXGE-V8hAV4bo317COxRyMinFiVrA3YWEUq8bkFPwuQ=h310,//lh6.ggpht.com/4BlENsZKFO49T2jyFq--LNneMiRXcNrTgB740mqV-eSg92c0toOy_dZwBBSxhEcIHF4=h310,//lh5.ggpht.com/qtayO0Oj197rMEoGRYU3l4JwZTfZ4-AcZLp87OVvOT6x79Gs1BDS97HT-LhjGPf71ZA=h310,//lh5.ggpht.com/tM0AKFo5QaXkS1UZOKeiSxozlO8…		Health & Fitness	1.1	¬£1.99	https://play.google.com/store/apps/details?id=com.nutrition.data.pro&hl=en&gl=gb	//lh5.ggpht.com/bGTpe1rFkLE5GpEBBKjgs-r_r70oTwi-wqPQeVPaLX9DVsstkgjxGGKC_tfb5blFVA=w300	Tue Oct 18 2016 14:11:25 GMT+0200 (CEST)	http://androidstarapps.wix.com/starapps	TRUE	TRUE	FALSE	FALSE		FALSE
5806116c9597478d062554d3	net.trellisys.papertrell.book81001225034	5:2 Fasting Diet Recipes	‚ñ∫‚ñ∫‚ñ∫ Author of the top 10 hit book ‚ÄòThe 5:2 Diet Cookbook‚Äô and Nutritionist of the Year Angela Dowden brings you delicious recipes for the 5:2 fasting diet that‚Äôs sweeping the globe. ‚óÑ‚óÑ‚óÑ Make your 500- or 600-calorie day easier and tastier with: ‚Ä¢ Delicious recipes divided into 100- 200- and 300-calorie sections.‚Ä¢ A calorie counter for looking up over 1500 foods‚Ä¢ Recipes fo…	29	3.4	//lh3.ggpht.com/qO4ttPLWA9Oi3plIiuvVEkRy2Q8z1T09FMOpw-KEXmxqUaNUtCMULOPvOeMlAYNIvg=h310,//lh3.ggpht.com/ybP3hkHd2_nW1LcHryPtPteFGgyy369KAA5UdMYffsbMOP-4cDJ6O4lMCf5eUzpaQ223=h310,//lh6.ggpht.com/WDamCccS6N0DmSmCdke-0v54VwuUvnYfeoPaKMB8W7drtBXonLwKQi40ucQ4I0Tnmg=h310,//lh6.ggpht.com/lgxX0Nfud7U0GNsANbLvU5dCMv9ffQAazvHkk5sXptxw4kDCccVpC625Pu1Jx8pzrS9W=h310,//lh3.ggpht.com/FY4dR4XkYDm5voV9ml_gCDeYInV…		Lifestyle	1.2	¬£1.49	https://play.google.com/store/apps/details?id=net.trellisys.papertrell.book81001225034&hl=en&gl=gb	//lh5.ggpht.com/nQEwjz5jc-L_5B0jh7USSNBBHoAuDMZMhZPCxFiX5_SVl7UavrYB046JpdllYHEniSn5=w300	Tue Oct 18 2016 14:11:25 GMT+0200 (CEST)	http://papertrell.com	TRUE	TRUE	FALSE	FALSE		FALSE
5806116c9597478d062554e7	com.slr.startlivingright	StartLivingRight	This free application offers a wide range of tools and information to help you achieve your fitness goals. It features a list of animated workout illustrations for every muscle group in the body with step by step instructions. These animated illustrations are easy to comprehend and will clearly show you how to exercise using the correct form whether you are a novice or have years of experience un…	98	4.7	//lh3.googleusercontent.com/8YnX6lYAFlSN-Dmkv_zzWm4fvBy8BuPjUE3z-xx1OjVuOvIlhqRqfMhznf-1kTIOfQPC=h310,//lh3.googleusercontent.com/1f-p8JG0F59DsObhNncmEz1h2eq5dSlJex62iQqelFuMD8w8eZl-vS2y7CNQ7JavXao=h310,//lh3.googleusercontent.com/_IDqVqMDDCEs7-QFZyFJ8mf0wCjNdncrchGlCT6QauihcivwwYxWYrCJ93lyASeBp4ed=h310,//lh3.googleusercontent.com/LtU3qwzEwpmHGnB6Y_SthcrkrflTWyzOUCUkYGFkBIepQrSqCGPYMFcRFDp81hDs9u…		Health & Fitness	1.0.13	0	https://play.google.com/store/apps/details?id=com.slr.startlivingright&hl=en&gl=gb	//lh4.ggpht.com/jQoO8Fe_qA5aH-8GxHga_4LInQQJCf9VORAliLWipn9We7bfnZGBmMbSayRqJFvs0Ps=w300	Tue Oct 18 2016 14:11:25 GMT+0200 (CEST)	http://www.besiders.com	TRUE	TRUE	FALSE	FALSE		FALSE
5806116c9597478d062554f1	com.fitivity.flat_stomach	Flat Stomach Exercise Workouts	This is just one of several fitness apps - part of the Fitness PRO membership.If you've ever wanted to tighten up your stomach then this is the program for you! This app includes the most efficient workouts to help you get a flatter belly within weeks. A tight core does not have to be out of reach anymore. Take the time to follow our program and we know you‚Äôll see the results you desire within …	1170	3.6	//lh3.googleusercontent.com/KojebeoRAUDaKg-JB8WZJpSxErWp_kwZK-BESWwgUM455pB8DQBuZFgcu3Po2odc9plN=h310,//lh3.googleusercontent.com/yIve7Eg5i3UHNsVwhELjkpLM6v9fK-obkOvbnD-JMA8VaZH8owAi_7pa0NMo4sYZDQ4k=h310,//lh3.googleusercontent.com/1stqe46LV7zWy9nnYFLO_QEns0ndEdyk1MafG-e4_odySBzIbffKGtswjJcyL9WvIc0=h310,//lh3.googleusercontent.com/nZ1WZK7BkYNbmip3ym-51LOsMcWq-jMu7A5sAIcaXrqZu2KHabgMTf0Ok6iaLoVxcQ…		Health & Fitness	3.4.2	0	https://play.google.com/store/apps/details?id=com.fitivity.flat_stomach&hl=en&gl=gb	//lh3.googleusercontent.com/LzNfxmXEoWAPSJr0hDD1sdeylPYfjcrWW29ph3iTyfJfaPE8F5dmlkmqpeEHfo9h7A=w300	Tue Oct 18 2016 14:11:25 GMT+0200 (CEST)	http://www.getfitivity.com	TRUE	TRUE	FALSE	FALSE		FALSE
5806116c9597478d062554f6	in.globalsoft.carexonnutritionists	Nutritionists-Carrxon	For Patients:1. Find Nearby Nutritionist to you.2. Get all professional info of a particular Nutritionist if it is registered with Carrxon. 3. Check availability of the Nutritionist and book appointment. 4. Chat with Nutritionist office and get appointment with the Nutritionist. 5. Chat with Nutritionists. 6. App is completely Hippa Complaint. 7. Get the schedule of the Nutritionist. 8. Get the f…	0	0	//lh3.ggpht.com/TV_j-YE05YKmI9xX8Y09NKeiK3mMBf7nltwskdPTnrIfpgbabwS4FHa-F_ikkmQeZpw=h310,//lh3.ggpht.com/ysL6VH_zCJGzFZOfThsP31R5kZVJ-3XDHK1i33MFrgpv07osA_XJYIdvw2nIE6dunyg=h310,//lh3.googleusercontent.com/ZuxGEy6GQ8wCD26XgwcCZRYvi_13zYBhxP1i3Q7iLxIDwPEmTkIlLg2Xi1hyfAoe7Z2q=h310		Health & Fitness	2	0	https://play.google.com/store/apps/details?id=in.globalsoft.carexonnutritionists&hl=en&gl=gb	//lh3.ggpht.com/EVG5bCPInfOTMRSvv8-_C0Frf0KdIX77VVvw11-uVaJZuG81f0x711Xg8aJ7zCVXvvM=w300	Tue Oct 18 2016 14:11:25 GMT+0200 (CEST)	http://carrxon.com	FALSE	FALSE		FALSE		FALSE
5806116c9597478d06255514	com.imobilize.LoseWeightLite	Ultimate Weight Loss Hypnosis	Get the Ultimate Weight Loss Collection by best selling self-help audio author Glenn Harrold! This App offers you two high quality hypnotherapy sessions that you can download for free and many in-app purchase options. The in-apps list now includes over 70 of Glenn's highly acclaimed hypnosis and meditation recordings with lot's of great new content plus updated existing sessions.This App will giv…	453	4.2	//lh3.googleusercontent.com/HpUbPnXjnMvuScZT-Gz6ejQLbv_ct1ffxWrK128VNpQFPqM6hnVvvHsJtKJzGhgSww=h310,//lh3.googleusercontent.com/-bkdNEFtoTCMytWFhxrVrk5gzA-Y9aJNmdjb9_kOY5WTyVXcT4cKL9vAtWo0FzeyIFk=h310,//lh3.googleusercontent.com/vkyyc6VQK4L5il5xUqOXWXZ-6DpEMPim5W-lXAlBJEiWyDL6zIaNg3EcHio0qz6IXsw=h310,//lh3.googleusercontent.com/XLKonPA5qSD5LOGNRTIXmOSiGHR_XBJ0qiHyyHBEX8sBYC6_7N_yl8bq_mrnOOuVfA=h3…		Health & Fitness	1.8	0	https://play.google.com/store/apps/details?id=com.imobilize.LoseWeightLite&hl=en&gl=gb	//lh3.googleusercontent.com/YflvxQhpS4XBNW-M0QSsNvzBUnuFNhPbpbEWVDS4BZzYBANEN9lwU-cpRqkWzw0e_1s=w300	Tue Oct 18 2016 14:11:25 GMT+0200 (CEST)	http://www.hypnosisaudio.com/faqs/technical-issues-with-iphone-ipad-and-android-apps-13	TRUE	TRUE	FALSE	FALSE		FALSE
5806116c9597478d06255519	com.surfcityapps.loseweight	Lose Weight Fast Hypnosis Free	LOSE WEIGHT FAST HYPNOSIS*‚óé A single audio session of 22 minutes a day that is effective* in just 1‚Äì3 weeks‚óé Hypnosis audio carefully read by the soothing voice of a certified hypnotherapist‚óé Peaceful background music and nature sounds to help you relax‚óé Hypnotic Booster with binaural beats to induce your brainwave frequency into an optimal state for receiving hypnotic suggestions‚óé Se…	359	3.8	//lh3.googleusercontent.com/Rgn256qmvmLOVyjWlxx6JWTh73srqkwZRr9iP_QJRFq5GVrv1743F8WkwcQsJv4J9A=h310,//lh3.googleusercontent.com/pdD4iGTG3-qoLJQVwuDV-ZZztGQ_U4DgY1Agonxdc96jptsESR2SRGb6Sqb5fHE2kQ=h310,//lh3.googleusercontent.com/6BITaPvlBzkBvMk_7TO55jw-SP1zfpVNmA8PIQqCn5kF4d93zny0nzn9LU2bUUxbw7U=h310,//lh3.googleusercontent.com/vlaZAga9k48JZmOxE2hgJq2tbdY2SINoXTOrWcMI9EfCTVhQjRaUiCGrOGlX-vyA1w=h31…		Health & Fitness	2.5	0	https://play.google.com/store/apps/details?id=com.surfcityapps.loseweight&hl=en&gl=gb	//lh3.googleusercontent.com/OYpqMFPYFLH2RhGUm0q1MJoje9rHoWlWqI3-cwALRLKfd9VlTDISyLXzp_zydbJnFA=w300	Tue Oct 18 2016 14:11:25 GMT+0200 (CEST)	http://surfcityapps.com	TRUE	TRUE	FALSE	FALSE		FALSE
5806116c9597478d0625551e	com.peytu.bmiweighttracker	BMI-Weight Tracker	BMI-Weight Tracker is an app designed to monitor weight body measurements calculate BMI Body Fat Percent Waist to Hip Ratio and Ideal weight.- Clear and easy interface- Tracking weight BMI and Body Fat Percent- Body measurements- Waist to Hip Ratio- Ideal weight- Interactive charts to view your weight curve- Summary of progress- Manage multiple users- Widget- Metric or Imperial units- Reminder to…	2409	4.3	//lh3.googleusercontent.com/RRS8hgAOP-DzSSicApYi-kczJLvgTolacAhEBS6OwMmdp3CTYBCj5JptayGTJz8Z=h310,//lh3.googleusercontent.com/tuhxzXCWY3cMro__75wYhIdIikP5FVCPItibhkPPjQy3urX0UluSZkZFA9-v2hvYTg=h310,//lh3.googleusercontent.com/83qrECwqacfoQqU466W8GHAMNrwDw6brRz9pKvNNozZfa__XV4rE1zNAaJyZlKbFRjDN=h310,//lh3.googleusercontent.com/F_rb65Ks582HnSi0mf06MRzjvC1PoOplWJHIqlmgwFgIOjyfEkX6S_JKFBi_f2F0LWs=h31…		Health & Fitness	1.97	0	https://play.google.com/store/apps/details?id=com.peytu.bmiweighttracker&hl=en&gl=gb	//lh3.googleusercontent.com/ccxWIzvC3Sc7B9AJPxTLCvXAo_tAu4u_bf40r663XSZugX7CTbbPcGRYw2_L9thE7zY=w300	Tue Oct 18 2016 14:11:25 GMT+0200 (CEST)		TRUE	TRUE	FALSE	FALSE		FALSE
5806116c9597478d06255528	com.Health.WeighIn	Weigh-In Deluxe Weight Tracker	The BEST Weight Tracker ! Follow easily your change in WEIGHT ! Track your weight and set your goal whether it be LOSS or GAIN.Keep track of your BODY MEASUREMENTS BMI BFI ! ‚ô¶‚ô¶‚ô¶ This app will Help to Boost your Motivation to Lose or gain Weight ‚ô¶‚ô¶‚ô¶ DON'T DELAY START TODAY ! ‚Ä¢ Your personal weight manager‚Ä¢ user-friendly interface configurable background colour gradient.‚Ä¢ Widget.‚…	794	4.5	//lh4.ggpht.com/KIyy5MUiYxnMn2SxNCRq0K3iitAuLBalWg4HcpSIBPgwNDkyOT0AFY7-g5H0lNlRC1k=h310,//lh3.ggpht.com/uMQA7lMZaBmff1IoHvsKUQaeVM19jo1fBvmrcvz_kcnSAHvIdaZsJVdQ3LojC0KVM-E=h310,//lh3.ggpht.com/cfHyj4yit_jeZTccDd-WpkyajKu9tUYXX7g7ZyCJMcY7kYloTy6gZm5MuzfEU_jycGQ=h310,//lh5.ggpht.com/ziP4ZUwpahiIs1RIl2scsjpyNFXoCBr4ow9zj3s-xFlq2R50aAZ-Tn9ferssLg5sIw=h310,//lh4.ggpht.com/sZYZJwfzCgnQtQWCrLZ5Sah4fgrv…		Health & Fitness	7.15.1	¬£1.28	https://play.google.com/store/apps/details?id=com.Health.WeighIn&hl=en&gl=gb	//lh4.ggpht.com/CJKi3t7W8QVqn685YfKCOCM-lB6ReBXFTte7RL-jplHp8h810A9c890pbLO59uyn5w=w300	Tue Oct 18 2016 14:11:25 GMT+0200 (CEST)	http://wil.corporation.free.fr/	TRUE	TRUE	FALSE	FALSE		FALSE
5806116c9597478d06255532	com.ricklettow.aircraftweightandbalance	Aircraft Weight and Balance	Quickly Calculates the Weight and Balance of any General Aviation Aircraft. Use one of the many included aircraft templates then customize it for your airplane or enter your custom aircraft profile from scratch. Save your aircraft profiles and quickly switch between them for a change of plans. Works with Two Four Six Eight Ten+ Seats in any aircraft. The number of seating rows and baggage/axillar…	63	3.1	//lh6.ggpht.com/c64N9ucgEyD-2p5Cypd5W8AwwFA-cdrm8ZpUSvh2yKO-1EOFgz1GrPxTd_tb9P5a8zc=h310,//lh6.ggpht.com/7OFoIld0oEDyRAgN-U1cv33YMhlQ-mtbw8TBIQgfkeOFmIiR8z-UTI9k0pY5BcZPJfc7=h310,https://lh3.ggpht.com/YVRnC5gW15jmGJPNpI6gw-J5ch37MUreqI6c30XCcY2hmerxXOSucSQRJwLIkUs50RU=h310,//lh4.ggpht.com/dZZlyA2Zi9hx-tufTh5iiHhQx2iV0r09HJySdL3v10tOXTH99XERtL7g01XhaY6q2_c=h310		Tools	1.2.1	0	https://play.google.com/store/apps/details?id=com.ricklettow.aircraftweightandbalance&hl=en&gl=gb	https://lh6.ggpht.com/DOismMWlZOzt3pzGKe_UY8rRa9I5fQo1xH9yjo1U-_6PV1WRKpMc_4-Czc3CrqnVBlgx=w300	Tue Oct 18 2016 14:11:25 GMT+0200 (CEST)	http://www.ricklettow.com/?page_id=501	TRUE	TRUE	FALSE	FALSE		FALSE
5806116c9597478d0625553c	com.quantrity.antscaledisplay	ANT+ Weight Scale Display	ANT+ Weight Scale Display displays the body composition readings that are transmitted wirelessly from ANT scales.The app is free to try: test weight and body fat percentage to check communication with the scale.Once you know it works fine with your scale you can buy the premium version. The premium version displays all the measured values as well as export these values to Garmin Connect (all valu…	211	4.6	//lh3.googleusercontent.com/5a_WRtpBOE0cKIAaR9NiStctnodguI-b-Y4IR185ZSYr_19eWJEYIFyci42ScDvHIg=h310,//lh3.googleusercontent.com/JjpwhXtSHO3U2Xwm8LhKRVqDRLu6r7ejB-SUbMBZyN03D9XLJ54O_WhEEvhYJERnWis=h310,//lh3.googleusercontent.com/9RdDrkHb3dXtTtjYb_51ezpO6pT38FthVchVV6lEFyBSGut063LkiBEPSLuEJHXMeg=h310,//lh3.googleusercontent.com/x7n3IU-u4In-_NJrC4b3bTu5XSv9Zs4ypDzq3bQg-ESHprUBzaIA_8UsdJ2sTyMXpZcK=h…		Health & Fitness	1.53	0	https://play.google.com/store/apps/details?id=com.quantrity.antscaledisplay&hl=en&gl=gb	//lh4.ggpht.com/SP-_JJoS3yrfv0AufUQhXMYN5GESLcj-gk-EBR_ZcASKF_eZAR3TeOBO9FwlYgCYWWw=w300	Tue Oct 18 2016 14:11:25 GMT+0200 (CEST)	http://dev.quantrity.com	TRUE	TRUE	FALSE	FALSE		FALSE
5806116c9597478d06255541	com.v1_4.B200622148587FCB3C2BED12.com	How To Lose Weight Fast	How To Lose Weight Fast is a free app that gives you lots of help and encouragement about fast weight loss. Chapters include: The Top Diets to Lose Weight Fast and to Keep It OffHow to Turbo Charge Weight LossLose One Stone In A MonthSeven Easy Steps to Weight Lossand more! The contents also include:How To Lose Weight quicklyLose 15 Pounds FastStart Losing WeightThe Healthy Way To Lose Weightand …	352	3.6	//lh3.googleusercontent.com/emY8LFHXvzKYfJTf7fMYAg8cUGo3ATUCOIPc_2p0Q96t5MYQIfNmN7ltCtUOm-TklgI=h310,https://lh3.ggpht.com/zZuKPqzIs8WjAo-G_ehpsXavORNStd7E-2rXTG9Wh9q-DnUM8UCFOZFj5-pAg4aQNEM=h310,//lh4.ggpht.com/EQe4nLkiocj-j_oawB61-cPeDF8UAElx8BwrVO1KDHy7PEAvGnz6i2Kq36f4DO_MjzU_=h310,//lh3.googleusercontent.com/-g7nnOQB-c-7d9rNVJhzhtmfCYTbRiAgspKJD0OIz7wc3jVkNlbiX4RoyKUoMk_OZw=h310,//lh4.ggpht.c…		Health & Fitness	1.4	0	https://play.google.com/store/apps/details?id=com.v1_4.B200622148587FCB3C2BED12.com&hl=en&gl=gb	//lh3.ggpht.com/kBuEnxW5oyQ6tcoCvOdEGysGT5dMnVlGh0Ugrvx3oOi49ywrDjry_UXTkVtxAd2MPA=w300	Tue Oct 18 2016 14:11:25 GMT+0200 (CEST)	http://ventureapps.blogspot.com/	TRUE	TRUE	FALSE	FALSE		FALSE
5806116c9597478d0625554b	com.atomic.apps.weight.loss.tips	How to Lose Weight ‚ú™ Loss Tips	Loose weight quickly with this simple straight forward and free weight loss app. Provides the best collection of top weight loss tips diet plans exercises and workouts to loose weight fast.Features:1. Start to loose weight in one week. 2. Loose belly fat and reduce weight in your stomach in 2weeks. 3. Special tips on how to loose weight for kids and improve health. 4. Choose from 100+ healthy die…	847	4	//lh6.ggpht.com/vYTbXO29uzutw_6OkjiQJeYGamqMTZ_9qW7dOO8vADHf5Rnff9w_Qkg4wr_hyfEPKCk=h310,//lh4.ggpht.com/IDcQVP4VVtBhw3u2EPYdhuj7AcBaqQIyqSq1M9CPUrnFXyifDQctFYCFxmTVN4Ic02k=h310,//lh4.ggpht.com/yX1-Bqu8OSnVguJj3B8u1D5pbkWE-58hCsj_CIKWYM-Bj9U6AmNB4gXCzuy_Vy2XeJk=h310,//lh5.ggpht.com/v-pG_9OgE-8DBiNhpy9G5Jg_lOwRbSrerivQwY-vjLCaiSNyCzq3BrNzwpJEFeA4Ug=h310		Lifestyle	1.6	0	https://play.google.com/store/apps/details?id=com.atomic.apps.weight.loss.tips&hl=en&gl=gb	//lh5.ggpht.com/bOnzQDpLkD4raB1yAVIEiQ3Y7ZYbqba4FVIwGJCAPJmnGH_VXA2rrLPSvM0KWycizgrA=w300	Tue Oct 18 2016 14:11:25 GMT+0200 (CEST)		TRUE	TRUE	FALSE	FALSE		FALSE
5806116c9597478d06255550	com.ssafitness.freeweightlossexercises	Free Exercises for Weight Loss	A correctly designed exercise routine for weight loss will not only help you shed unwanted pounds; it can make your body more flexible build stronger muscles and create a better defined figure. One can find a multitude of fat-burning moves online and unfortunately not all of them prove effective. You do not have to waste your time on following routines that will not deliver any results. Just for …	160	4.7	//lh3.googleusercontent.com/utRNB08BIxWTqoDnR888-IVZ-vlB15jDr7WVXmplJJCfXA-clG5d9mTMQGLbxPrfc3Q=h310,//lh3.googleusercontent.com/Q83lz-jHjsi2gefUhB6IWmecgdBawJQ-Gbtdn53ntCCPBcOGezsLRnFIeI2GLvsPEzWw=h310,//lh3.googleusercontent.com/O0Q748E08MoKIPHvlqeQcmvwcStTagGtHVzQinloKVRswYr-RS8ZI1pDyDzimhpyiw=h310,//lh3.googleusercontent.com/PbGTEduaJwNwnNqnJmiE7V79oBZHp1BvSjd0Wlzzoj-Z4Ie2Vi8kY7AfAZXdevqn-g=h…		Health & Fitness	1.3	0	https://play.google.com/store/apps/details?id=com.ssafitness.freeweightlossexercises&hl=en&gl=gb	//lh3.googleusercontent.com/5LwQr4I5eyhbi--vhSr8M9lwm4WTZbQKH3RX69bH0F-rZFPPy3eDMYr5FWWZDPnXMw=w300	Tue Oct 18 2016 14:11:25 GMT+0200 (CEST)	http://ssafitness.com	TRUE	TRUE	FALSE	FALSE		FALSE
5806116c9597478d06255555	com.lose.weight.days21234	5 lbs in 2 days weight loss	Lose lbs in 2 days just by shedding off that extra water weight you have in your body! I know it sounds impossible but this tried and tested weight loss plan will make it really easy for you. After shedding the water weight there is a plan included which won't let you gain it back(pro version only)! In addition to that Lose 5 lbs in 2 days a lot of other charts and information given on foods that…	65	3.5	//lh3.googleusercontent.com/nIToqglKnOY8zXGtpO93OHMBHKW6QYkpM6o0qIdnV2FTlK8fW76qpTHGKNDroKvjw34=h310,//lh3.googleusercontent.com/au1zbuzgcqhZzOpVm8thUeGkfHsK3ypoyxwwPRQ28Cp9o6YDuHTwUo5UjKqDSTkIz3Q=h310,//lh3.googleusercontent.com/cEFS15kSRHfs4se4GZVESdsezN4eqT6X6ajHDBAUYU7pzEBm7ADe49bPFfjoLLlcHAiu=h310,//lh3.googleusercontent.com/3g2ou8nUou9JeoGSFSwIpqPFivIC7w8A_fwXGeEtPhs-yMIlIRu_2ETJp5l2loEdOX4…		Health & Fitness	2.1	0	https://play.google.com/store/apps/details?id=com.lose.weight.days21234&hl=en&gl=gb	//lh3.googleusercontent.com/5KfkDW_J83cCQwN2ByybNj5zpkwg-TcqcZEVrUn_-ZEodfnCijwVPOgKA4wGG9kJog=w300	Tue Oct 18 2016 14:11:25 GMT+0200 (CEST)		TRUE	TRUE	FALSE	FALSE		FALSE
5806116c9597478d06255564	com.andromo.dev477766.app461991	Weight loss recipes	The healthiest diet adheres to some sensible and straightforward guidelines: Eat more fruits vegetables and whole grains and eat less meat. These recipes will help you happily comply through breakfast lunch and dinner. On any given day choose any of these dishes making sure to eat a variety of ingredients and strike a balance between heavier and lighter.For more healthy eating tips see these guid…	15	3.7	//lh3.googleusercontent.com/F_nutQWaEnzaGxC5DdmIon0fN1icmxbZaN0r4Us6-lYdi1bbVTDkxAmKSw8IRlOiSJA=h310,//lh3.googleusercontent.com/2sCQDeeI8tcWOWRGhq5eymtxNyZYMRIVtvRHqkBgi-CGONHf-cyUriGgUXqig-feVCg=h310,//lh3.googleusercontent.com/-thy4KiBqIFugDaRztJldrsnudZ4Mxc_kL-ZhG3PJpftyNtwkRykUJTr7QJJWK6Pqe4=h310,//lh3.googleusercontent.com/GYTOcAfO5lT6TUlLkJMlvlVk5aCvxYp2ezg50yeV3-umFP9h092AKTiK_8nBi28OwYLz…		Health & Fitness	1	0	https://play.google.com/store/apps/details?id=com.andromo.dev477766.app461991&hl=en&gl=gb	//lh3.googleusercontent.com/m0hL60Q8--23DlBLTL_XN15sVWcLJVse8YH_8T_d5oXQo8rot3rV1HjUl1ZDHxw-cPk=w300	Tue Oct 18 2016 14:11:25 GMT+0200 (CEST)		TRUE	TRUE	FALSE	FALSE		FALSE
5806116c9597478d0625556e	com.app.easyweightloss	Easy Weight Loss	*** Winner of Best Fitness App at The Best Mobile App Awards! *** **AWARD-WINNING UK HYPNOTHERAPIST** **Best Paid Weight Loss App on the Google Play Store** Tired of trying to lose weight and failing? Then try the Easy Weight Loss App to achieve your weight loss goals fast and with ease and confidence! The app has been created by award winning UK hypnotherapist Darren Marks and has already helped…	335	4.1	//lh3.googleusercontent.com/UHlXVOAuottInABUVezmtI8FVzyXTERHiu9ddj9LHv0DRm5pjHtPxNlIZGIDKC3rBfhR=h310,//lh3.googleusercontent.com/B8CEEBE_RdWQ1S7tfXgOPrS4WcV9fsBdcL-wNlJJuuXDmykYORV34E68-GBgno82Mk3O=h310,//lh3.googleusercontent.com/bLNX-CB95jhJryBNqGhMRLDr45VMlCOmVLnBehfNwYAiKA64iVy7VQT-7Ucd3Yhmog=h310,//lh3.googleusercontent.com/1gaorpp-3hJRa-0gOfBN8zRu-tAvASfAcKvrQj8k-DBQhpvCYmuN1eyv-bmPmuN5bbk…		Medical	1.14	¬£4.99	https://play.google.com/store/apps/details?id=com.app.easyweightloss&hl=en&gl=gb	//lh3.googleusercontent.com/rtyEDMSoRdKDSws4s3IsNnafITDl-eobev6cM51oCXyegVxB8TucYay03rH5GlFswthG=w300	Tue Oct 18 2016 14:11:25 GMT+0200 (CEST)	http://www.hypnosisappstore.com	TRUE	TRUE	FALSE	FALSE		FALSE
5806116c9597478d06255587	com.top.soft.weight.machine.scanner.prank	Weight Machine Scanner Prank	It's an Amazing Weight checker machine prank application. this application calculate your body weight by using fingerprint scanner and provide you the most easiest way to check your body weight. This bmi weight calculator prank scanner application have a digital weight scale very realistic design look like real which provide you a way to masseur or calculate your body Weight. Everybody want the i…	832	2.6	//lh3.googleusercontent.com/LIhGEaXyimAgACsmkzD5m9UFD2RInB1VQ8os8BayQWx1xw1nWqv6rMQFTzvDXjRK_EM=h310,//lh3.googleusercontent.com/GnDYujHczIQGnoKEu0jjIARqZbqenHh8yEUkmkfcnG2WO2O6saiza4uCU9YJVxbjzhF1=h310,//lh3.googleusercontent.com/DHFgLGKfuaalrOQjfmEdgeFEVu4HOKuWDBJPpKE-6dG5_ENPsCgftXehTtI6IayL1nA=h310,//lh3.googleusercontent.com/5R7YgCgCcORRaU-JE-p4VCyT6e5PfUkmWSWT-lc1qDSyymuyWXoVYmf2FiO5UfetCOc…		Entertainment	1.2	0	https://play.google.com/store/apps/details?id=com.top.soft.weight.machine.scanner.prank&hl=en&gl=gb	//lh3.googleusercontent.com/AqlzcM6u4Rh6RqX87cRZ8Gy0h9dq6fcXKwYbUzYWkz0G9gn26VG9hwxtcm5kBNZHLQ=w300	Tue Oct 18 2016 14:11:25 GMT+0200 (CEST)		TRUE	TRUE	FALSE	FALSE		FALSE
5806116c9597478d06255596	com.lose.weight.free	Lose Weight Free Fast	Lose Weight Free and fast. This apps will help you get that pretty looking shape that you desire. It teach you all the essential knowledge to lose weight free and fast. If you want fast results without any costly surgery pills that are not really safe exercise gears and expensive therapy then this is the apps you need.There are many information that will be shared for you to lose weight fast. For…	2	5	//lh5.ggpht.com/xMkZspaln1i4_UEMgkpurw5CdgAcBbGAE649iM90FyvFl7qjd0hX59Gcbc5LDSTN8YQt=h310,//lh5.ggpht.com/wMBZH50w0XVde83idRtbG6c2FBuTVLVFcqwV2tHRBzGc8uOaUv_CDPGJLFEkAwQ74A=h310,//lh5.ggpht.com/vPZ3_wMV9vavr0Ewe1UjwbTwB2yg82z8MAgPVaMmwjpMldQtv-YObrq9n03JmUkZprU=h310		Health & Fitness	0.0.3	0	https://play.google.com/store/apps/details?id=com.lose.weight.free&hl=en&gl=gb	//lh4.ggpht.com/auZLrQ0L_eyo9mNHXRzBojjN3ZOzPrlM619iV_r0osgellSiZzdSGp8yzR4URN7V5IhB=w300	Tue Oct 18 2016 14:11:25 GMT+0200 (CEST)	http://www.readlah.com	TRUE	FALSE		FALSE		FALSE
5806116c9597478d062555a5	com.taavi.fatburning	Fat Burning Lose Weight Loss	FAT BURNING ‚Äì LOSE WEIGHT ‚Äì WORKOUTS PROGRAMSWhen you don‚Äôt feel like hitting the gym but have an urge to exercise instantly or when you think that you need to do more or spend idle time into worthwhile things this application on fat burning and weight loss workout program is the best solution. What‚Äôs good about it is you do not need to spend so much money in order to reduce weight and to…	1097	4.1	//lh3.googleusercontent.com/sWZCWrr8PYfhKzuK2L0n51gAwKcETqfhxcU5395t9PLJma_gWMk6MMcmzQu8o3Ipv7mn=h310,//lh3.googleusercontent.com/cOWCj-P36na9njudYYT9A7p7wdlVCS0EvzrwU73PDQ0QHPUTFibfujGRuVog3mq8wtxI=h310,//lh3.googleusercontent.com/1QDbsmw-OZZBSwlrt-H7jrB14CfZfDYIqQMSBY1wNZCUJaXkLi-WKdJNvd_KSJxKCfs=h310,//lh3.googleusercontent.com/Ryn7GZp-Xi05WQvG4JWIStAeVCW_x5dAsT9wXrdDI9kWNDJnVYmwwatWIGShc-iIPS…		Health & Fitness	1.3	0	https://play.google.com/store/apps/details?id=com.taavi.fatburning&hl=en&gl=gb	//lh3.googleusercontent.com/-Bh8LXCld146C3snG3GpuMjlsf34AH1-ds9KdPAi_Kw622vNVHtBkqX-Z7zMO89tOGWZ=w300	Tue Oct 18 2016 14:11:25 GMT+0200 (CEST)	http://www.babyweightapp.com	TRUE	TRUE	FALSE	FALSE		FALSE
5806116c9597478d062555af	com.lefu.esus.system	Healthy Weight Management	Healthy Weight Management Bluetooth scale Check your health and stay fit with Healthy Weight Management! This application allows you to easily monitor essential health and fitness data: Body Weight Fat Water Bone Muscle BMI BMR and Visceral Fat. From the graphic displays; you can check changes in health trends with just a glance. The Healthy Weight Management app helps all our users stay on track…	12	3.5	//lh6.ggpht.com/Hr08OH_wpkwDeeTFW2Kpe1tSjsp3qChEiWiKPVvaYcDOP3hUVRXV2iEaV4lfl3vrAGQ=h310,//lh4.ggpht.com/eBcw_HKsJJ2M4AYBN0JYLQfN9DllTAuwJgObIX1Lo54l9X39zsS4EfbMOcKNcw8_6Ds=h310,//lh3.ggpht.com/7JLWk9lI2qmjMB2_0dq4DKb3eQtwopGh3VXrjqViBwBhHPHb7uFR08nmVPVycTOfwSI=h310,//lh4.ggpht.com/bVllKL2Elsc-BzpjQCYLZ4IyAVDPOTi9mxQ7E5rQtU1eFW7Bk-pF6TAUEIm-0vIW6Mc=h310,//lh6.ggpht.com/EpK0UiPbV7PB2Vzi2h59SZz41BR…		Health & Fitness	1.3	0	https://play.google.com/store/apps/details?id=com.lefu.esus.system&hl=en&gl=gb	//lh5.ggpht.com/jlYxGQSO3xtP7GR3PnqFE876PhsaYAtmyp_VoCjf1nEAkPSe6Nu9R8oIzH0qeVENVg=w300	Tue Oct 18 2016 14:11:25 GMT+0200 (CEST)	http://www.familyscale.com/	TRUE	TRUE	FALSE	FALSE		FALSE
5806116c9597478d062555b4	com.fatloss	weightloss tips	How to lose weight is the most discussed topic due to increasing obesity in the busy modern life that doesn't let you spare the time for daily exercise. That's why we develop the Best Weight-Loss Tips application Ever To helps you :*-->Find advice on the best weight loss solutions that make weight loss quick easy safe and healthy. *-->Easy weight loss tips you can slip into your everyday life. *-…	12	4.3	//lh6.ggpht.com/Y_rnHwrZj0IWKBypFrhTxuYAFK1azv-Nn038r8U7S2oupYC4DjVt9Pl9janPS8FEo6k=h310,//lh3.ggpht.com/Wr9lKHtkk3TdwaNM8RORwZY84Q9haWzWI5gbEbtO9Yke7qMzcn-BGoRjS95xwTqtsw=h310,//lh3.ggpht.com/_0iYlkPmQRqFw_jrCBoEG51xWxP__8jDjEHaV7CZYlCAToRCkfVH_KYivOWpx3sh4h4=h310,//lh3.ggpht.com/wwu5lmoST52ptQp7jBhHdn_XPvKDUzQgaHgWd8zasc2lrA6h4v_UKYIif8GLfO0aYQ=h310,//lh5.ggpht.com/Tz7hdd79WYdinBZAShhHH-TAzAdVj…		Health & Fitness	1	0	https://play.google.com/store/apps/details?id=com.fatloss&hl=en&gl=gb	//lh5.ggpht.com/eOWtnn1CKhtz9Ru08YyBNMbVS-05lzzYEgrLyhvTTNu-gR80hYNUwxz8oQPCsf_K4w7M=w300	Tue Oct 18 2016 14:11:25 GMT+0200 (CEST)		TRUE	TRUE	FALSE	FALSE		FALSE
5806116c9597478d062555cd	com.splendapps.bmicalc	BMI Calculator	What is BMI Calculator?BMI Calculator is free app that allows you to monitor BMI and percentage of fat in your body.Ideal weight - app calculates the ideal weight you should gain.To calculate it app uses the D. R. Miller formula.Body fat percentage is estimated from BMI by formula derived by Deurenberg and co-workers.All measurements use information about your body: gender age height and weight.A…	23637	4.5	//lh3.googleusercontent.com/NQCO5FjsbyWfKUqmH2vAQiZRvJkua-8XUGEYhmx_BYNksGdYmGoqikGsLuTjkGwB1A=h310,//lh3.googleusercontent.com/gUhZLAveU8QFcr3Ol8zIdRMBHp7VD9DNOmpFukaxKgkO5Jc96WI2xPfeFSzx-4rMFgb-=h310,//lh3.googleusercontent.com/Kt_myNOewK8YTfCKDmZsdOVi4U3QQQ8qcIdbCPisLb0HO2dNQyMu2iN936BNiCtt-Q=h310,//lh3.googleusercontent.com/HpEp8RGt86T8mCyJrU40yeiI77Khy6RBmnDK1fenwrVbTOoLUFuKjoP8PO2rh1JINN1u=…		Health & Fitness	1.26	0	https://play.google.com/store/apps/details?id=com.splendapps.bmicalc&hl=en&gl=gb	//lh3.googleusercontent.com/6N2qrY90wOuQOj84Jj5hharqZP6FTCbSDhUj-kFn7_nYQEEuZqToDfz0dvixc31Wnj6r=w300	Tue Oct 18 2016 14:11:25 GMT+0200 (CEST)	http://splendapps.com/	TRUE	TRUE	FALSE	FALSE		FALSE
5806116c9597478d062555dc	com.dougbradshaw.dougsdeadsimplecounter	Doug's dead simple counter	This is the simplest least error-prone counter I could design.It's meant to be perfect for tracking daily quotas like Weight Watcher points or glasses of water per day. Error Proofing features: 1)Clicks and color changes tell you that your counter is working.2)Reset button only works after being held for at least 1 second.3)Pressing screen and holding for at least 1 second will undo the last coun…	24	3.8	https://lh3.ggpht.com/3sgDHvCfsn_9XphK0OxdqVx5fceGlZeTmXhB5gkN2nBpPajF_JKOcPd30axrNVSboQ=h310,https://lh5.ggpht.com/CpQ27P6QbeV3H9Qfj6l_XbKisyDBjxxJlNtsiNLN-5qXGcI2I2TwEvcJvWNDwCfoYEo=h310		Productivity	1.2	0	https://play.google.com/store/apps/details?id=com.dougbradshaw.dougsdeadsimplecounter&hl=en&gl=gb	https://lh4.ggpht.com/zDgnTaD4nWz7EgisO8RoraiftsgVQyDSm8_Y0zXEysG9746s-vxq7sbMbs1ckPvvyck=w300	Tue Oct 18 2016 14:11:25 GMT+0200 (CEST)	http://android.dougbradshaw.com/2010/10/dougs-dead-simple-counter.html	TRUE	TRUE	FALSE	FALSE		FALSE
5806116c9597478d062555e1	com.majed.watchyourweight	Weight Watcher	watch your weight over time to see how is it goingthis app saves your weight every time you want so you can tell if you are losing or gaining weight simple and helpful	11	3.1	//lh3.googleusercontent.com/_PNm74kjfFMqU1zzloKpYH882ZF8DigrTjBEjkQtDZNh9vkuEDiW7dEYIVdHZcIjF3k=h310,//lh3.googleusercontent.com/c8aAl-AXxIwG6lAcEu1rRIIvvjSkLPwjMPAf62NLVUGrUjrr-fCKF--oG3SeF-PuYQ=h310		Health & Fitness	1	0	https://play.google.com/store/apps/details?id=com.majed.watchyourweight&hl=en&gl=gb	//lh3.googleusercontent.com/TlICOB1yx4o7APB1WwS_FSkT4CAQ31_hVxbBMNTKMZ9FIczdMKaZXqbRmBVKtF8t38g=w300	Tue Oct 18 2016 14:11:25 GMT+0200 (CEST)		TRUE	TRUE	FALSE	FALSE		FALSE
5806116c9597478d062555e6	de.globaloperate.yourpointspro	YourPointsPro	Calculate your points of any food you want based on the nutritional information per 100g/ml. You have the possibility to save your foods in a list so you do not have to start each time entering the nutritional values from the beginning. By simply clicking on the foods in the list you can immediately calculate your points for your chosen serving. If you ever made an incorrect entry or the nutritio…	5	4	//lh3.googleusercontent.com/aI8EZ7_1Zd08XL5a2OSNoyUI1SUsSdIvFjYntbjDgP9-3LXt49vE7awv6mGZdtANHd4=h310,//lh3.googleusercontent.com/9CMN9TTJA9HTcO0jLT1fR6IDXAHrLxNc1F6MvCQqXQ6XUXazoFMZwAsy5KVnhqCWFzab=h310,//lh3.googleusercontent.com/ieRXqenhAH_Tt41NSI_xXSiZTFwiBVCtkkgmwo_0IAH0Vkdsye56NtSAWHR2NVUfcx8=h310,//lh3.googleusercontent.com/pGrTYJpigorxMlICLQIokLy3XjSBpLB9Kwapfytfoo9fPT22O0QL6KBTYu6--y49O00…		Health & Fitness	1.0.4	¬£0.72	https://play.google.com/store/apps/details?id=de.globaloperate.yourpointspro&hl=en&gl=gb	//lh3.googleusercontent.com/f2Ckarz8rAuXufIDLzzSnlWnw6feJBQ6bD0Ley8fsENdKZhg9dRREIu-9UphJ_qoSANI=w300	Tue Oct 18 2016 14:11:25 GMT+0200 (CEST)		TRUE	FALSE		FALSE		FALSE
5806116c9597478d062555eb	raj.rohit.android.FamilyOfCalculatorsPro	Calculators Pack Pro	Features 19 Calculators and Notepad with both Standard and Metric preferences to personalize the application.VIDEO : Click on Developer website to view it. !!! STAY TUNED FOR MORE CALCULATORS !!!!!! UPGRADES ARE FREE FOR THE LIFE OF APPLICATION !!! I am giving this away for FREE and includes Ads. Please do not upgrade if you don't want Ads and have already paid for it. ** PERSONAL **(1) Tip : Cal…	23	3.9	https://lh6.ggpht.com/p0G9uszmpZWV7j7r6C9BzGz3iqazAznXAGXZYwjAvIRYvQyrxXFVTkgUoNm4Zlb0LQrZ=h310,https://lh5.ggpht.com/WugTaQ770Oyvk51iUAyZj3gHP9pVmTHs3JQMIlas0GlMkz9jwqPQOJ1uLZfF_4SMNf4N=h310,https://lh4.ggpht.com/XGHi9WAnLbZzdf5Qww5qxg5RK3wuQZS1ekn6BbU2kA_pUTsf1uFq8BOQhYpspE8MbjXx=h310,https://lh4.ggpht.com/-uKlKgdNn6LijkSsrbAwgtcWg-x9FqcCw1Vvjt1wR9Vnr2kGClQmjG_ZRwPod8Fv0g=h310,https://lh6.ggpht…		Finance	12	0	https://play.google.com/store/apps/details?id=raj.rohit.android.FamilyOfCalculatorsPro&hl=en&gl=gb	https://lh3.ggpht.com/fjZTyGpNijwViowWO7RUEEKe7zSpaoYAM1a8U8ltjD6Dumg1nIbQWr-N6nOvXjbraEw=w300	Tue Oct 18 2016 14:11:25 GMT+0200 (CEST)	http://www.razron.com/videos.html	TRUE	TRUE	FALSE	FALSE		FALSE
5806116c9597478d062555f5	nekodon.nadav	Calculator Weight Watchers	you would like to know how much points there is in food that out of the book?you can now know.just put the values and get the number	75	3.7	//lh3.googleusercontent.com/4wpMcdEQAXArPWU5BxOXDo3bSbdgEVDctsjogDdOeVeU88hWnlxWsl_4Z0BX6YTsWNw=h310,//lh3.googleusercontent.com/dJX0QTUq1ItwW5OOZwPIhP0beLnV-9IKaVY3tw5-jQ-UQDZsCC47_5SlcNnAp0ymtBw=h310		Health & Fitness	7	0	https://play.google.com/store/apps/details?id=nekodon.nadav&hl=en&gl=gb	//lh3.googleusercontent.com/wMr4RjjGPJDDzGgP35Tqz_wsdmxlIbznMVBTdg44kxUH21rw0cNqIn60rmAnQKV3Mg=w300	Tue Oct 18 2016 14:11:25 GMT+0200 (CEST)		TRUE	TRUE	FALSE	FALSE		FALSE
5806116c9597478d062555fa	com.garmin.android.apps.connectmobile	Garmin Connect‚Ñ¢ Mobile	The newest version of Garmin Connect Mobile is designed to help you to focus even more clearly on your fitness and healthy living goals. All the data you rely on is easy to find and access on the app. Plus you can also upload data from your compatible fitness watch or device to share via our online network so you can compare times or compete with friends on weekly step or running challenges. You …	79021	3.4	//lh3.googleusercontent.com/BZBv6adTV36bgAn6sB6dq5GHNuN2osqHkb4LiFPlKtWR_RfsPcvohtndc7ihjU0e8Q=h310,//lh3.googleusercontent.com/1N4NYVw0sDThRvcPYtM8sfaa_Khedf7a1gPsjkBzbLiNTFXH5UY5ULW6inBh2GzDQg=h310,//lh3.googleusercontent.com/J3hPyM1GvZWfV6AlxKCJQJ1VqlIfUrppZADue0wZbQbwwXDr2895cqO1rgWVeRhWxUo=h310,//lh3.googleusercontent.com/VyJr3XXBofgfm3AUT5dOUPoAghlqdiHd39OHtK3Pu8yiiaA0Uoxacc0zThsezZElrQ=h31…		Health & Fitness	3.11	0	https://play.google.com/store/apps/details?id=com.garmin.android.apps.connectmobile&hl=en&gl=gb	//lh3.googleusercontent.com/iij3jFOUWtGGTVwOqved-9DLpBsRbvgfyPpFuebloLUuIz-JO42h2UVyQ-c8IrRg9kb9=w300	Tue Oct 18 2016 14:11:25 GMT+0200 (CEST)	http://www.garmin.com/apps/gcmobile	TRUE	TRUE	FALSE	FALSE		FALSE
5806116c9597478d06255613	at.xegsoft.battlecalc	BattleCalc	Support App for the Axis&Allies board games.Calculate your chances of winning or loosing a battle.Plan the costs of your next production cycle.Track map and objectives for easy income calculation. Supported games:WW I 1914WW II 1940 1st/2nd Edition Europe/Pacific/GlobalWW II 1941WW II 1942 SpringWW II 50th Anniversary Disclaimer:Axis & Allies¬Æ is registered trademark of Wizards of the Coast a di…	18	4.1	//lh3.googleusercontent.com/RlEXdjnpEVrM3IAbWu4ZvAGnYHjVkpwra9Meqxviev7wmT4mG7T-JkAEiPbj3Yr8ig=h310,//lh3.googleusercontent.com/S0RROhQQB1tKpAznmyOWpReO3A_lg9DwuJ9Zlj8CZNd9zs_IaBAIoM1GhQVLQJN10HY=h310,//lh3.googleusercontent.com/1G3RWHVi5QfDDnj5OW05LG2ze1MWWPFyFFBDUteBDv3-BPuiyZQnAwzTNVU1we_wJ74=h310,//lh3.googleusercontent.com/nRxDKxNgxVdBFr9VnfiJEdjZmlQ6UwtLk5F2BuAm8mHJBsjrl2_0Pja7aX9smrs2yvA=h…		Board	1.7	0	https://play.google.com/store/apps/details?id=at.xegsoft.battlecalc&hl=en&gl=gb	//lh3.googleusercontent.com/o348agYfTCqn6GFlzx8dOaSnakc7L_rYU57SbCaUrms1YjpQmRHp9Nx_nUQGVlukTg=w300	Tue Oct 18 2016 14:11:25 GMT+0200 (CEST)		TRUE	TRUE	FALSE	FALSE		FALSE
5806116c9597478d06255618	ere.cardgame.bismarkfree	Cards:Bismark Free	Free version with Ads.Play Bismark trick taking card game against two computer opponents. Object of the game: Have most points when all rounds have been played. Rules:Each round the deck is dealt in 4 stacks + 4 cards in a pot. The betting player gets to see the pot. From this he chooses from his available rounds there are six rounds and each round can only be played once pr player. The fourth st…	2	3	https://lh4.ggpht.com/1pecacLb2iUIhJP7OYkZ7WBPv64bEtM0Fufx-T6PJBRDESAbuBMZUwgivGmm5DGe-Q=h310,https://lh5.ggpht.com/_P26kfsEvqwI9MVzEYwncLvNU1FWivy6lGcm5P6VLjACltQ6NfM71IWqr_DDIlRr9N5y=h310,https://lh3.ggpht.com/FrAXGLXM-lc8I9VbiqHc1Dd_cEcXk7F0fVzyrbHkEbEpZXnLD8w3C6Wj8NPEh9Agya4=h310		Card	1.2	0	https://play.google.com/store/apps/details?id=ere.cardgame.bismarkfree&hl=en&gl=gb	https://lh4.ggpht.com/b1KhO69aWM2NxCs8WwNNLr4EbibT5w8Qemisl-HG2Hs_agU4Q2LkbWm6Sas_hiCvWA=w300	Tue Oct 18 2016 14:11:25 GMT+0200 (CEST)		TRUE	FALSE		FALSE		FALSE
5806116c9597478d06255434	com.guide.nutrition.health	Health and Nutrition Guide	Health and Nutrition guideThis application contains huge collection of *** Health tips *** Nutrition tips *** Nutrition calculators *** Home Remedies *** Health Recipies which helps to maintain and improve your health. Many common health problems can be prevented or alleviated with a healthy diet and health practices.This application suggest you the right choice of food at the right time that you…	7326	4.3	//lh3.googleusercontent.com/kCb2_mADHkTkfZhZ6CL4In8u92Gu43OlpBk9lC4M7cpUMAjSBhXxWP20yLo1WvF88gAM=h310,//lh3.googleusercontent.com/Hfm6vYCdy0zB75X4pfLAB5cOnZ4n_pZ75DEcXsbtjjRR7JuXXR4_-PU1so-2z2CjkZQ=h310,//lh3.googleusercontent.com/wKgOo_E7cFe8Ed5mc_x_j8qd3TWhuQcVOc9CkZKFutWD0keYCe_5uvS0uNCsok43zNQ=h310,//lh3.googleusercontent.com/44B_LMJQIhuC_e7ZYQTEdDgy9B-Kh8LSw1u6HMgMllmvvliAl7QKvavH3-d5fqHqBZs…		Health & Fitness	2.3	0	https://play.google.com/store/apps/details?id=com.guide.nutrition.health&hl=en&gl=gb	//lh6.ggpht.com/_8UEs4TBAZGwy3JSukK6l0mAOkXuWmzvaV_wh881VqEfi4fKA5B2L3E4JNumFrEmCQI=w300	Tue Oct 18 2016 14:11:25 GMT+0200 (CEST)		TRUE	TRUE	FALSE	FALSE		FALSE
5806116c9597478d06255439	com.ffree.HealthCheck	Free Health Check	Free Health Check could measure your blood pressureheart ratesp02emotioneyes.Without any peripherals 4Free Health measured directly through the mobile phone:‚òÖ Heart rate‚òÖ continuous dynamic heart rate in real time‚òÖ Blood pressure‚òÖ sp02 & Blood Oxygen‚òÖ Vision & eyse‚òÖ listening‚òÖ breathing‚òÖ Emotional‚òÖ Psychology‚òÖ lung capacityIt does not require any peripherals only use a mobile …	816	4.4	//lh3.googleusercontent.com/gozZy_oZU91UOsSmVc6a1GGKIYXx8biD05OJRsDgykxtCY1iqPsRG7tgDqARmgZ-1WE=h310,//lh3.googleusercontent.com/6xEgv78frbXY0KPCiDzMXWm89S1A7EkePnbQdSrKjUDgI98Qmstjc7YW-gjyc3x65jY=h310,//lh3.googleusercontent.com/iPA1h_UBAE1RAfCNsg0-Wbqudiub4KpNELPZJfe8meSYFUhz4ALQZCXMiCtNQXu_NQ=h310,//lh3.googleusercontent.com/BoNIiVYIW_r48kaBVShZmIHh1aKhuHYuOXCh30Qj8PiJ92GYWs9SgvnFq8itMG8LOm0=h…		Health & Fitness	2.2.0	0	https://play.google.com/store/apps/details?id=com.ffree.HealthCheck&hl=en&gl=gb	//lh3.googleusercontent.com/jkUAOiO4Yasboa_xbqrkgRP88f1asOZ_lM47sNoQgcGck4BctT5Nn1_CBhVPg6m1YNM=w300	Tue Oct 18 2016 14:11:25 GMT+0200 (CEST)	http://www.4freeall.com	TRUE	TRUE	FALSE	FALSE		FALSE
5806116c9597478d0625543e	com.withings.wiscale2	Health Mate	The Withings Health Mate is the simple way to take care of yourself and stay healthy. It‚Äôs free to download and is designed for anyone who wants to lose a few pounds exercise more keep an eye on their blood pressure or sleep better. Living healthy starts with knowing where you stand. The Withings app stores history of your data helps you understand it and improve it over time. You can log this …	13405	3.5	//lh3.googleusercontent.com/N0sZ_SR_VWh4ev9kekodd1kMJIyGVh2-Fj14sukrORC1uqacChn1naU2MvHGMOEUhA=h310,//lh3.googleusercontent.com/oRgV266c5LLjPs_wzw3j-pmd6ID3pPFF0xh0q50NzvWTRPrYlJ40Ph460TmuwKBB7v8=h310,//lh3.googleusercontent.com/3e8GyrnrPbfg5ytOKL0LUosrYWs4nlqmw8gNslKIQTLTF63N9M99ycwB7VNh1IEOeQ=h310,//lh3.googleusercontent.com/EGi4sPknUOBjmXn4TjUh9DVICj8GIh9x2wP5P9_M9eN28IsTpZT-3wS-zV8YfIhAHwI=h3…		Health & Fitness	Varies with device	0	https://play.google.com/store/apps/details?id=com.withings.wiscale2&hl=en&gl=gb	//lh3.googleusercontent.com/7zjllFK7xLUuFeHkLs6y5CgOTwyB_nwB_-9mYouQqmzT3kzsZir-F_hoBXKKVcmQq2kl=w300	Tue Oct 18 2016 14:11:25 GMT+0200 (CEST)	http://www.withings.com/app	TRUE	TRUE	FALSE	FALSE		FALSE
5806116c9597478d06255452	com.noom.walk	Noom Walk Pedometer	Achieve your health and fitness goals with Noom Walk: a pedometer that counts your steps daily without killing your battery. Noom Walk pedometer seamlessly integrates with Noom Coach: Weight Loss Plan; helping you to reach your weight loss goals and develop healthy lifestyle habits that last. Noom Walk is more than a pedometer you'll also be able to connect with friends to get that extra support …	146905	4.1	//lh3.ggpht.com/7fgQFOatZ3ketwgZWVz_0zy_JoQzZaAyNUI2RY8JdhZW5WAF1kDCcRQRgZH2ZOmbjbwt=h310,//lh6.ggpht.com/cdyStShbP7GJYETWQp-ippjsPFfw6nsXXCDqZF7NMOdAiK03YNHzZ184sYQHDpDhRmo=h310,//lh3.ggpht.com/pETxu6AdWYOtGBFFBUGXhTC8mGrXRRgkb9oJrkiqaGd8a4b13_JBbFVwI81UHrPMVw-W=h310,//lh5.ggpht.com/d1NxFudX6n9f1zi07s5iTMcl5AZD8mXn3pXtXxmORRuHDLVsWObtOOkqoGAIHc49WJ8V=h310,//lh4.ggpht.com/9vfbRlceqv-K7RpqMBA-FpqS…		Health & Fitness	1.4.0	0	https://play.google.com/store/apps/details?id=com.noom.walk&hl=en&gl=gb	//lh6.ggpht.com/pJD7mTRK8W8wL0861Q-PzGG6IXmMGBKspaOZSytL926Pa4Ert8fUfXED6Zr6pO8oF9A=w300	Tue Oct 18 2016 14:11:25 GMT+0200 (CEST)	http://www.noom.com	TRUE	TRUE	FALSE	FALSE		FALSE
5806116c9597478d06255457	com.buffalo.softwave.yoga	Yoga for health	Yoga (Sanskrit: ‡§Ø‡•ã‡§ó yoga About this sound pronunciation (help¬∑info)) is the physical mental and spiritual practices or disciplines which originated in ancient India with a view to attain a state of permanent peace.[1][2] The term yoga can be derived from either of two roots yujir yoga (to yoke) or yuj samƒÅdhau (to concentrate).[3] The Yoga S≈´tras of Pata√±jali defines yoga as the stillin…	3038	4.2	//lh3.ggpht.com/48BryLjY-57R3Z4EfBT1jjK3MIkyK3pYv7DoZpPeIiIPOIweZrv5DHX3U8LZ5Mrc7Ho=h310,//lh5.ggpht.com/R35MLqwSoommKMtJ6vpE8xlajnObNgi4_NtBEqFuMuY83ys5zTrhM0DNF_HHtqoAMjM=h310,//lh5.ggpht.com/BdchPOHo_zYHljIVUCqvNvKI4lGw_bPT8qh6d-EkgCv5_clEVOM5FePYXtBQFsuRSg=h310,//lh5.ggpht.com/jpJZxk7wBccjpzs_6FC8Xbv5z_Lux-RMWd6xFxpnnLhNojH0F8fMRCR_DEGYP2ZYgbjZ=h310,//lh6.ggpht.com/P5dsNk5qhi9E_5RODrM3f2RYag4…		Health & Fitness	1.1	0	https://play.google.com/store/apps/details?id=com.buffalo.softwave.yoga&hl=en&gl=gb	//lh3.ggpht.com/kHqXv_iDlKSvrd_MQQI2WV420oLLQjOgq1JJ1eHqCQo-SL0y5WSzrmZLhtWb4XhCfks=w300	Tue Oct 18 2016 14:11:25 GMT+0200 (CEST)		TRUE	TRUE	FALSE	FALSE		FALSE
5806116c9597478d0625545c	it.lobofun.doghealt	Dog Health	Put the health of our 4-legged friends in the first place.Dog Health is a completely free application that helps you to follow the best health of your dogs memorizing their history and remembering any visits administrations and scheduled medication.With this application you can: - Store your dog's personal data such as name weight date of birth chip.- Keep track of all previous and future visits.…	509	4.1	//lh4.ggpht.com/cYlHy6QpbIMnCRqf7Bm1rPn7g7W2HsLo5_ehIPQXoRmZbFxrYxLMgo_ZldWkkGvGIFE=h310,//lh5.ggpht.com/9k9ao9abP8CvgtjJ7jJid61xbWkJKPj0Sovm-eSgVnYj0RfkSon9FH0Cgbn24C7Z5g=h310,//lh4.ggpht.com/BSaAxE0AImmNcmxfhoWQik__9qpZ9QIfE-uRBSCWVE8Yfk5TnGtcTdeH0kKc_sxR7sA=h310,//lh5.ggpht.com/ZHAMI3gtYxQ9wyAVbXLMpaJn9AD8YY67Fttj58t-WtETWYAFrbT6ibdBZnGoxWmM3A=h310,//lh5.ggpht.com/3zvO1BLt1dAqadeSTcX-1fx9XYMCu…		Health & Fitness		0	https://play.google.com/store/apps/details?id=it.lobofun.doghealt&hl=en&gl=gb	//lh3.ggpht.com/B9AOJtRa5TG0vstMxKRor3BJCfoIbSpd7z6dbRhoSmPxj3KD0KXQOy0T8NtlKNrxOg=w300	Tue Oct 18 2016 14:11:25 GMT+0200 (CEST)	http://doghealthapp.it/	TRUE	TRUE	FALSE	FALSE		FALSE
5806116c9597478d0625547f	com.freeletics.nutrition	Freeletics Nutrition	Freeletics Nutrition is powered by a cutting-edge digital coach that tailors nutrition according to your individual needs and goals. Whether you want to lose weight gain mass or simply improve your overall health Freeletics Nutrition supports you with 100% individualized nutrition. Freeletics Nutrition is not a diet or another calorie counting app; it‚Äôs a clean eating lifestyle that enables you…	719	2.8	//lh3.googleusercontent.com/t7skPUIGuE6IOPrcnIWhqNd8mG6sMTcZaAD0b5HHjmQtUocPvD0Bj7X5DHOowtb5pQ=h310,//lh3.googleusercontent.com/M29_t8A6eBgW28o3rThzcwVo_66FzugIiqG_pV1dOUaKzkgfGOn4NdFTFyXihzASCQq_=h310,//lh3.googleusercontent.com/n1o186NYDSXJVGLfriHbIYLMUG8NbawMXLNl226BwyDUl7qIfi1AkoSQfw7iDKAgeeg=h310,//lh3.googleusercontent.com/UWS5a31aGxU82ddEDwEwq08TVdvR1686mdz9VEq9MfIGosOExJLR5qAdWhRBNn6qqDs=…		Health & Fitness	1.1.1	0	https://play.google.com/store/apps/details?id=com.freeletics.nutrition&hl=en&gl=gb	//lh3.googleusercontent.com/HIyLYthXVi4Lo4ozsieqG8juLXILAx5lmVqgp6czsWgX8hFFtxpzhvEzNCxvmiVbyUOe=w300	Tue Oct 18 2016 14:11:25 GMT+0200 (CEST)	https://www.freeletics.com/fr/nutrition	TRUE	TRUE	FALSE	FALSE		FALSE
5806116c9597478d06255489	com.bodybuildingapps.bodybuildingnutrition	Bodybuilding success nutrition	They say we are what we eat. Never a truer word has been spoken A key component of the formula for bodybuilding success is nutrition. Nutrition is what gives us the raw materials for recuperation energy and growth. Without a good diet your dreams of achieving your ideal body will never be reached. Eating like a body builder will help you build muscle lose excess weight and maintain a healthy weig…	432	3.9	//lh3.ggpht.com/PGrpcWiLTZuUb31OCj38gCRArDTARblNSTs7n66V2l9a_K8XE839jsdw8XZNDoLz-3fE=h310,//lh4.ggpht.com/Sjzef9H4sB0XlsG7QUCiPWRQZrYWhDWTFArHVfXCwHLfFbaVHpU2vvRIalSdYfSLet50=h310,//lh3.ggpht.com/M0JaJosxjrP_fllu_jsgJL8WcS53qT8bXBAjmG3P6OLT5FJFcRHjZu9EY5jV8BSHoGg=h310,//lh5.ggpht.com/5zy88INxk4LdhX81rK-qnVgqGF7dgn57I5A3Rm_11rwxhUA8XHwumOqm5VIoEhOd5TM=h310,//lh3.ggpht.com/5d9c5JaArqV5v3f_3aqffyHsH…		Health & Fitness	1	0	https://play.google.com/store/apps/details?id=com.bodybuildingapps.bodybuildingnutrition&hl=en&gl=gb	//lh5.ggpht.com/kjWEe4x62GDfO-LXNhsZeH2ujsUTZ3RXyiD5GOW3LjENlM9-BJzfYH7kNHVMusASt6I=w300	Tue Oct 18 2016 14:11:25 GMT+0200 (CEST)	http://www.bodybuilding-apps.com	TRUE	TRUE	FALSE	FALSE		FALSE
5806116c9597478d062554b6	nutri.Package	Pinoy Cuisine Nutrition Facts	==Rare and Exotic Filipino Cuisine Nutrition Fact Finder==is an application focusing in the gastronomical pride of the Philippines. Featuring the nutritional facts of each and every food common rare and exotic known to Filipinos.	18	4.7	https://lh6.ggpht.com/LZheyTAQ3dgsSQyqPJqjlcSN-ZOJbgzEdAuh3GGYxi0-C4CRldve26tcwmGFOwEO6Gw=h310,https://lh5.ggpht.com/brUGfTnm9Si7WyNQSNU6uK92qWPWejEDuf4cbQqj0TggAiWd-VQew8dhucTW0K7Fdg=h310,https://lh4.ggpht.com/IVCwVwUd5c0Yl9nLA_El2OC2Y9mYQLegLb-_zmNeP1SLqfu0CpR1bw-hhuZlSETF7g=h310,https://lh5.ggpht.com/2hNayAzZbRlQ2pTYBst8uIIpwJjnVffCY6infEG4PfTsOTTf0DvNSwAughoac8JLpQ=h310,https://lh4.ggpht.com/…		Health & Fitness	1	0	https://play.google.com/store/apps/details?id=nutri.Package&hl=en&gl=gb	https://lh4.ggpht.com/nVrMK6ogsXtMpGpiZfd4p4AbbCI0alWcAGn_G7p07NZ1NrGltOSdiOh11Wk_6pWUpw=w300	Tue Oct 18 2016 14:11:25 GMT+0200 (CEST)		TRUE	TRUE	FALSE	FALSE		FALSE
5806116c9597478d062554c5	com.eclickmobile.scitec	Scitec Nutrition	Our company was founded in 1996 since that time as a result of an intensive expansion we are currently selling in 42 countries worldwide. Our product range is unique on the market we have 180 different products and 500 SKUs.	534	4.3	//lh6.ggpht.com/DGl2OZeK9pA0tk8bteayhC0cvdUyzjaYzvXzGPJmkC4Kr3chlWRuDN3qM-woag6oP4g=h310,//lh4.ggpht.com/Y1Nu7VhH4_3sTnQNhG7h3vOLgIgHDOY8nWW9muhdIUFw4U8MLsdhRZJvFCLJ2I1yka8=h310,//lh3.ggpht.com/8GsgMVzfSM-fezG0y2iv1iBhwZog455E84vS5KfosjdsElRkZZtewdKcbN6Qeo3ojU4=h310		Health & Fitness	1.5	0	https://play.google.com/store/apps/details?id=com.eclickmobile.scitec&hl=en&gl=gb	//lh6.ggpht.com/GUOItcay-vn4BoNUkpLcBorN4Vys57JEr3-tloxW60GZ6_BYNFO61zLHSLVmVcvg7w=w300	Tue Oct 18 2016 14:11:25 GMT+0200 (CEST)	http://www.scitecnutrition.com/	TRUE	TRUE	FALSE	FALSE		FALSE
5806116c9597478d062554e3	com.sparkpeople.skinnyJeansChallenge	30-Day Skinny Jeans Challenge	Get back into the clothes you love! This app will give you a full month of daily tips and challenges designed to get you back in your skinny jeans in just 30 days.If you want to lose weight this year but don‚Äôt want to sign up for an expensive diet program the Skinny Jeans Challenge app is perfect for you. Brought to you by SparkPeople.com the best site to get free diet nutrition and fitness adv…	189	3.8	//lh4.ggpht.com/r3cwXfWcTwIwEEbBAlfQmDInx9mczIQfVDGOUMfE5ZIMqSi8ZIdoji-irk8nlygWlIrp=h310,//lh4.ggpht.com/-UZgwvFzsLgAOirMRocwjyQGHbX6noeRDvqPQPEefuC-wki_-YmjoWg1j44c0v42Ug=h310,//lh5.ggpht.com/ekmzS_4pWgc4oCmqjy4nq4821Lu2tYOYX88esB8tvy6qr2kCBXmcWpTDqtzMA1YXIjQ=h310,//lh3.ggpht.com/6-PuOuuotEsiZgZlKG_e2K4a7HZ6P6o__sXCpKva5AF3lXGOwqM5DrAJUcik-U8J9aIP=h310,//lh3.ggpht.com/-dARg1mYoTThOU5BehW-mDzAlU…		Health & Fitness	1.0.2	0	https://play.google.com/store/apps/details?id=com.sparkpeople.skinnyJeansChallenge&hl=en&gl=gb	//lh3.ggpht.com/Mdeetju7bD_lQeHgaQhJnsciqJgmBJ6c8P-m6-3M7iWGrabt5dF1RCNaSIz-fxjcEPw=w300	Tue Oct 18 2016 14:11:25 GMT+0200 (CEST)	http://www.sparkpeople.com	TRUE	TRUE	FALSE	FALSE		FALSE
5806116c9597478d062554ed	com.mhunters.app	Mammoth Hunters Fitness & Diet	HIIT workouts: 7-20 minutes a day; Customized to your body and goals.Anytime anywhere. No gym no equipment. Complete bodyweight exercises.Exercise with your TRIBE and stay motivated.Yummy recipes and diet plans 100% customized to you.Scientifically created by trainers and nutritionists based on paleotraining and paleo diet. Try it for FREE and see results in 3 weeks.# What is Mammoth Hunters Regu…	1594	4.6	//lh3.googleusercontent.com/vIrwuSEwjXYUhaFfMS_oEFpO25Ut2cpoSZztDMv4iNZlr6eBdJKOI-0oG0G4fmOIPZEu=h310,//lh3.googleusercontent.com/B2bF-tY95oAvMbevg04_XGyolbCGBDCBvwnNx4lmtEWVbklj2faBfsAerXyAPVLwkg=h310,//lh3.googleusercontent.com/hp4yyx6NislgzPDO9zjKNqCWLIpqJiSIPQ61XBPiwizI66LTrDQMQZcTsu7_hqzSPgo=h310,//lh3.googleusercontent.com/l7VktkvEWMM-PcFLtePIFvBRq2oFxATpwx6ITUWWpoX_DPKANbLeF895fxHgujtYtfvM…		Health & Fitness	A.16.2	0	https://play.google.com/store/apps/details?id=com.mhunters.app&hl=en&gl=gb	//lh3.googleusercontent.com/iWmY54gfFJwWqXcJUp0Hcre9acGugPkFByDJaszPFkvsfQXADr9zAdtlU0QAVTWE-A=w300	Tue Oct 18 2016 14:11:25 GMT+0200 (CEST)	https://mhunters.com	TRUE	TRUE	FALSE	FALSE		FALSE
5806116c9597478d062554f7	com.anxa.bonappetitdiet	Bon App√©tit Diet	Your Bon App√©tit Diet is now even easier to access on your mobile device.As an app exclusive you‚Äôll get the Enhanced Diet Journal: take pictures with your iPhone iPad or iPod touch‚Äôs camera and upload them to log your meal. Your dietitian will personally take a look at your meal and tell you how well you are doing or give you tips to improve. Plus your favorite program features are also in t…	4	3.5	//lh3.googleusercontent.com/gYswoUwqT8JNJAIyHJ35QBED9DW46O6Y9VTJVyP7Rgf2POProbE6LbchP_1zXMCUYRw=h310,//lh3.googleusercontent.com/pR3_w_MkxPopUFwqqBEDmVoLI4XDXXb_SRsUxpXGdQS-O4pAjlxEfNk08AtoqnLO-g=h310,//lh3.googleusercontent.com/JgQObfyo-58K_NcxuVIRvCQry8ELu-kB7cmzaImxavQKPVS_0THWYTSBLtHsjU5ooSQ=h310,//lh3.googleusercontent.com/xLZhZvKd-0QbIKG8b96UB1OXPBYunvwrz1rSLYDglB83t4ywCOBPH6sE-UmaReSZAw=h3…		Health & Fitness	Varies with device	0	https://play.google.com/store/apps/details?id=com.anxa.bonappetitdiet&hl=en&gl=gb	//lh3.googleusercontent.com/6g7Y5tNosMJ9CbjX9MypMysoEGZ1VsMtkEczzgu0_UeEPH3VuLn5L7sDWFrmDLPkuUBQ=w300	Tue Oct 18 2016 14:11:25 GMT+0200 (CEST)	http://bon-appetit-diet.belletoday.com.ph/	TRUE	FALSE		FALSE		FALSE
5806116c9597478d0625551f	net.oxdb.ConvertW	Weight Conversion	Grain Ounce Pound unit conversion (gr ‚áî mg oz ‚áî g oz t‚áî g lb ‚áî kg)	764	4	//lh3.ggpht.com/_FwsUdRAyST-sk8RtQIkjLaXMZMmCneLZkFSpomOStc5L4du6oANMj6mVFeKNb0k_Dk=h310,//lh4.ggpht.com/JUldjZMvoSDRi_7FofJODlDCBX9cIBjfM7Ath7CXCHcSoW4s2SWl7lbrfGn0pyY-5PI=h310,//lh3.ggpht.com/ntqszz51S0aC4tz2HVsXwPVOwLlqr3x9rYprKSe31xqnx0fv1A9uAXwkKhpTD4jpBw=h310		Tools	20141010	0	https://play.google.com/store/apps/details?id=net.oxdb.ConvertW&hl=en&gl=gb	//lh5.ggpht.com/uOlQ2MFRFGQrVrvv2hzEN3_v-ECGrJ7vaFpg3_emTqrIUpZjQhBBEr5f2xkLdW3mB7c=w300	Tue Oct 18 2016 14:11:25 GMT+0200 (CEST)	http://oxdb.net/android/request/	TRUE	TRUE	FALSE	FALSE		FALSE
5806116c9597478d06255529	com.cryofy.android.weightmeterfree	Weight loss and fitness app	The most intuitive useful and simple to use weight loss & fitness app for your smartphone and tablet. Weight Meter is a great app for you to support your diet and fitness efforts and simply keep track of your weight on a regular basis on your Android device.Track your weight BMI (Body Mass Index) body fat percentage and your own user-defined tracking items. Create profiles for yourself and your f…	13383	3.8	//lh5.ggpht.com/Hem3ovQ3rNMr-s0Gk0MTJWc45mQivcmXUSko-z7UOGz6ok4Qb-eCU290U0cTALQQlis=h310,//lh5.ggpht.com/JexUsBZy9OA90LHnYBUJYN0w8Yv5KhFa0jyIa9XSW57utca7JlJj_oFswb37KgvvwQ=h310,//lh4.ggpht.com/DiyhVGPxu0aGZQmG55SOLf0n-eldn8DNrvFvoT4NJTCbGeBtFI3WafMma_3Wu63YFMQT=h310,//lh6.ggpht.com/VgYZyZOCYEiyl1UZAg57K6jXMgTqkwWuNbSQldMDLZcrDJvlWbOqSWe4yuEQQqATiA=h310,//lh5.ggpht.com/1qh0n0Hb0TvCt0Xrh6fXGlMylwme…		Health & Fitness	1.3.5	0	https://play.google.com/store/apps/details?id=com.cryofy.android.weightmeterfree&hl=en&gl=gb	//lh3.ggpht.com/uzZgQYzuMzqYv-wF23ZBDIXPJqFRNVCTrRjdUlkw-1qBN0mTVurN4PnVXmhyyUb0aulk=w300	Tue Oct 18 2016 14:11:25 GMT+0200 (CEST)	http://www.cryofy.com/weightmeter/index.html	TRUE	TRUE	FALSE	FALSE		FALSE
5806116c9597478d06255538	dil.diet_food	Weight Loss Recipes	We offer to you a lot of weight loss recipes: main dishes weight loss recipes snack weight loss recipes salad weight lossrecipes soup weight loss recipes sweet weight loss recipes juice and freches weight loss recipes and other weight loss recipes.All weight loss recipes are presented with simple instructions and photos. You can choose your liked recipes and keep them in your favorites. You also …	627	4.2	//lh3.googleusercontent.com/j2Y5LARtYWCIsqtAFbo5Uou0XP3d_laho_1FLk8N3QzAAS3Xva8QzqFgJyalLxwNa_M=h310,//lh3.googleusercontent.com/f19H6E1AMnTJKTjKPzxO54aWuiBsji4RVQqArXexBp-eioDVGt2wZ9gwg3cociK7My0=h310,//lh3.googleusercontent.com/HXNy8EdyacN5yCi2wY-M53BG-dk8hXGW0_KLD8w8QFhTZLTst6Wc0JGF6t0MXQsilUVX=h310,//lh3.googleusercontent.com/d0gcFHSFJZCaY1r3EBN9B43p6W7peWfBATgWFEPKwwD2fWaJd1w7Df16wqy4N5Ii3Q=…		Food & Drink	2.12	0	https://play.google.com/store/apps/details?id=dil.diet_food&hl=en&gl=gb	//lh3.googleusercontent.com/-RfiCd3GI_Yp7lli_Hfh5W0J2JOpuzIFc1jkOkqSM3mrIe95_XVjTFc7PFDSHFoJcyQ=w300	Tue Oct 18 2016 14:11:25 GMT+0200 (CEST)		TRUE	TRUE	FALSE	FALSE		FALSE
5806116c9597478d06255547	com.androiddevelopermx.blogspot.imcfree	Weight Recorder BMI free	Take easy tracking of your weight gain or loss as well as obtain valuable data to calculate the body mass index (BMI) ideal weight and body fat percentage of a person based on height weight and age.Keep track of your progress to achieve or maintain their weight. Also you can see the progress in various charts. Supports multiple units of measure for your convenience (meters kilograms inches pounds…	2756	4.3	//lh5.ggpht.com/VZg5yjscRta_n1Bi7xERz2Fx7BDxTn7qq95rhchb5agh0RyxdAkHFFHNVMARw97cXPN4=h310,//lh3.ggpht.com/nGnou7ZK8zwjxPyfPWmOwo339h6bds56C1elt_T9gYvS-v1TyJ8i3sFWsVlU4R6HDlxP=h310,//lh4.ggpht.com/a2P1tEt9m9bnA7Yrf8GbeZOFZVHy7ji70a72HNv7RYFmJaz_6_XXsoPsbJUvBjQz0AU=h310,//lh6.ggpht.com/D9IyEC8G3tVYO3NpxA-85sdp1RDeYaXCW0-PxFsySQbl5bSQtmm0dmoVh1J-SM84nbQ=h310,//lh4.ggpht.com/CSFF3akhF8UIbXqfPez8jx3aa…		Health & Fitness	4.4.5	0	https://play.google.com/store/apps/details?id=com.androiddevelopermx.blogspot.imcfree&hl=en&gl=gb	https://lh6.ggpht.com/whFGFnlaXPQBVkDZgsXvqHsK1HFbsHYZPJfV1PVLqPk3XzCSnyHgvQecEIJu1Hk1K8Y=w300	Tue Oct 18 2016 14:11:25 GMT+0200 (CEST)	http://androiddevelopermx.blogspot.com/	TRUE	TRUE	FALSE	FALSE		FALSE
5806116c9597478d06255560	bpslimw.apps.com	Lose Weight in 30 Days	Lose Weight in 30 Days is a highly effective workout routine developed for you by a professional fitness and bodybuilding trainer. The aim is to slim down fast gain muscle and firm up the body.Expect toning up of abs arms legs hips and thighs as well as slimming down around waist and firming of the butt all accompanied by natural weight loss. In addition to a well thought-out fat burning workout …	2339	4.3	//lh3.googleusercontent.com/lpbJ4PGP4czI3YD9i1bTFgK39-uMR_K7UxbIRTgiaTecGbGFp22748sJqO4bf5F2vA=h310,//lh3.googleusercontent.com/eP9opEFMKSiO_TduDkZZSo5cbETagSjPgW0tjMb7e7hRO56Hg8OQ1Iwnq4nLqz5lVA=h310,//lh3.googleusercontent.com/Bavs5atukAf9JjqaKxXFKmFuE1llidAzdoQvWyFlxny8Vflmys7k7-Yk8vkSVFikB34=h310,//lh3.googleusercontent.com/jOKbE4yYtbU1a33KtGLCFPrMR3lP3UzZiAFHauLSKGMQTh2WJgGBAkj2mQTCsVe-lSs=h3…		Health & Fitness	1	0	https://play.google.com/store/apps/details?id=bpslimw.apps.com&hl=en&gl=gb	//lh3.googleusercontent.com/b2PsFItgnAFdKbeGvDIMMoxpVgbUY0hQkEmYQ3NWTjzF9PdEztsIFQ5d03kivvXF4w=w300	Tue Oct 18 2016 14:11:25 GMT+0200 (CEST)	http://www.body-program.com.ua/	TRUE	TRUE	FALSE	FALSE		FALSE
5806116c9597478d0625557e	com.waikikisky.weightlosstips	Easy Weight Loss Tips	Easy Weight Loss Tips are here to help you lose the excess weight!This amazing app gives you a rich collection of thousands of interesting and useful health and diet tips -- concisely written for quick and easy review. This healthy cool app is entirely FREE! So be sure to check it out today! Learn these important health tips: Diet Exercise & Weight Loss Tips; Stress Reduction Tips; Muscle Buildin…	62	3.6	//lh6.ggpht.com/W5OwS7TKq0zdYACmEQnwUpMNUvrq3zA1Fq44RTe__IsVYgL1mnEgdkSWg6qdHiyCuic=h310,//lh3.ggpht.com/rLCVN7xnf7c9umuaTXA-SHa1GhMnW7hsbrLvqqripR0WLAX9MtJGk5FE-VKbk4e3VEw=h310,//lh3.ggpht.com/g0RynlCBk34fnXQ70q-N9K6XK2ykib221fWGO-BYDNQqltOMF5hr5Es_v1FHRAkTDPk=h310		Medical	1.02	0	https://play.google.com/store/apps/details?id=com.waikikisky.weightlosstips&hl=en&gl=gb	//lh4.ggpht.com/TvH95dTF8waZLPuYdgB77UCT2RLeLfSLaIh2U6GUIlV8czTVWttB1OsBJRuBPP4QyzM=w300	Tue Oct 18 2016 14:11:25 GMT+0200 (CEST)		TRUE	TRUE	FALSE	FALSE		FALSE
5806116c9597478d06255588	com.tp.android.loseweight	Fat Man Fitness - Mini Games	Weight loss is a very painful thing but it is necessary for health. Come help the fat and let him hurry reply shapely!	26911	3.3	//lh3.ggpht.com/e1huFIl_pag668JEs2Qric2WpMgzuXY7D7-jofuNNA8Qbr5QRRMYd9Qo8A76wPX48w=h310,//lh5.ggpht.com/e2b4rl0E1bVgHz7DjvRCxaKp1emZhQQgNjK-gqC2TsN7R2J8p95vL-Hjk53g9f0Npw=h310		Casual	1.0.5	0	https://play.google.com/store/apps/details?id=com.tp.android.loseweight&hl=en&gl=gb	//lh5.ggpht.com/-JqVgR01bSMOVUE_QZAw4TEaqzs9uoIUG4wxJCmDxwsWsK-uAfsQhH-7dU-_TQFr4PM=w300	Tue Oct 18 2016 14:11:25 GMT+0200 (CEST)	http://www.6677g.com	TRUE	TRUE	FALSE	FALSE		FALSE
5806116c9597478d06255597	com.mobilefitness.howtoloseweightquickly	how to lose weight quickly	how to lose weight quickly is a free Android application recommended if you are one of those people who are looking for exercices at home to lose weight quickly. This exerices is one of the most appreciated weight loss exercices at the moment.This application help to reduce your Belly fat in faster way...This quick weight loss workout will help you lose 15 pounds very fast but it may be too hard …	3	5	//lh3.googleusercontent.com/hkQqR--IP59lrcknCDn_C6VeQzhA7905t4rknNSg-DwvhHpeTXqCqTLrCD2fFLL6cw=h310,//lh3.googleusercontent.com/S7Ny4EOzySNbCUu4VY2j4wwLPLY44uKQj0Rnq6uVvimUFO7MW-MSnCjhy_h3Gk0SyT8=h310,//lh3.googleusercontent.com/nhd-cY23Td6bpd3JFJ-LSGhvQ7SvWGIUOX89PBEL6nphuSerixpjsDAlMXWXjf0WT3c=h310,//lh3.googleusercontent.com/VY-X2_imw9h7p_SFW1VGcbs46vkaAv-l364te8yKrhC5aBidOdHV3VhiAJpZ8yG9dHY=h…		Health & Fitness	1	0	https://play.google.com/store/apps/details?id=com.mobilefitness.howtoloseweightquickly&hl=en&gl=gb	//lh3.googleusercontent.com/5epjjurAOoQkZxECyJKP5dyY3PKPs3nsMVNIGD3fYNuVu3GpceCN3KovTD3S_XuKrA=w300	Tue Oct 18 2016 14:11:25 GMT+0200 (CEST)		TRUE	FALSE		FALSE		FALSE
5806116c9597478d0625559c	com.droidbd.howtoloseweight	How to lose weight	If you are in search for a healthier lifestyle then this application is for you...Why download? ->Discover the little secrets of healthy and fast weight loss and find out what the diet companies are hiding from you.->Get weekly updates from top fitness experts and certified nutritionists->Find the motivation you need to lose those extra pounds->Understand your diet mistakes and find out how to co…	582	3.7	//lh6.ggpht.com/AVqc-L8EX_exi8Gfn54EGqiU1vJSraoNPgd9tgv2GJeULbshaeNWrlyy4UVZEy6Jeck=h310,//lh4.ggpht.com/NzjNEiBs7knUkJXm9R-DbSz1azDTemewgt1mn-2gg2ZA_QWgbO940fV4bK4gyLfXKw=h310,//lh5.ggpht.com/26nRAjppyVhnDf5b-cJvwYl7HhL-lZewa2YkH669Mpj7OcDPn3C6PHVFjERq8X75uWc=h310,//lh4.ggpht.com/MrS_PDXiLiiyLqytD-RYi0wG3C3ZkdZYaWRFn29zkeG1BRwiTCmLs8OhLHePQktLKw=h310,//lh5.ggpht.com/NRxYd6WiEHO97fnHGa9Y1FSUePRzM…		Health & Fitness	1.2	0	https://play.google.com/store/apps/details?id=com.droidbd.howtoloseweight&hl=en&gl=gb	https://lh4.ggpht.com/SaHlk9VSPkvmgz6FZSxTdTy4n7Gk36tuWCy7XsQSawyOVYW9_xgwriXBwmbvyAYUDIE=w300	Tue Oct 18 2016 14:11:25 GMT+0200 (CEST)	http://www.caloriesecrets.net	TRUE	TRUE	FALSE	FALSE		FALSE
5806116c9597478d062555a6	com.mobincube.android.sc_XBMFK	Diets to lose weight fast	This application will help you have fast diets to lose weight. The app is focused on health and fitness of people with great support on diet and nutrition for burn body fatThe App provides you the information but you choose the option. There are existing plans can lose 8 lb in a year lose weight in a week with 2lb gradually or even 13 lb in 2 weeks. This app will tell you the pros and cons of eac…	57	3.7	//lh4.ggpht.com/9HAi0-YhdHMfwlhCCl99FfEHbaxU1yjO0M_lR2E1fAdRb4lYzzgpRWADpssdfpU1SZ8=h310,//lh5.ggpht.com/EIgN9hAqfRaJGNTqthyB7o12u6CsE54TyeZAFWWK0ArcGITCufjhesnheeQWk5mR_bM=h310,//lh6.ggpht.com/MkSU4Pkbx-hh5uyVMZtshU47GMdNAhwKcbXsh9j6wkcQ6I98Wj8F8fMqqzQAtgkP-FI=h310,//lh5.ggpht.com/yJ4-_pkvz3kCSJXwnrQ7mgT2146uWxCaUzYAPM2pZ5EjYKVPeyYQNXl-Qv3HpGYscg=h310,//lh5.ggpht.com/KpTUVvFfQQxxBXWYZeuwtpucIi8e…		Health & Fitness	2.0.0	0	https://play.google.com/store/apps/details?id=com.mobincube.android.sc_XBMFK&hl=en&gl=gb	//lh6.ggpht.com/Tk23L9v8qqb3Dq0t0OYQf2wN8e1Y3jxtLqw_MaHbh08kRJd01uXbUalQzc8lSjo9TA=w300	Tue Oct 18 2016 14:11:25 GMT+0200 (CEST)		TRUE	TRUE	FALSE	FALSE		FALSE
5806116c9597478d062555b0	com.chaudhary21.sunny.a10kg10days_weightloss	Weight Loss - 10 kg/10 days	This Weight loss app is designed by fitness experts and trainers to help those who are facing rough time in fitness and unable to get in shape. It will not only helps you in weight loss but also makes you fit. this is a trainer which melts fat like never before. It has different plans according to your weight and time for weight loss. It will increase your overall fitness and fast weight loss. Th…	52	4.6	//lh3.googleusercontent.com/h3_pyIcOEeJKbm_hnHAUDaFC4kOUvubFetkEyP81-5FSfxxAv1LRBpbAN3Jvj3inXIhk=h310,//lh3.googleusercontent.com/auQ8DVqsIStMs6vq6LJOJjEwTsnAcUPgmFhh-dHzPZ5JqmgSeVZ5-Y6yQrVwq9nz6mY=h310,//lh3.googleusercontent.com/zdGw5RTpTfcmCasdTNnfMserlMd8nZzCGshVwukVDhFFN2GdTXUj_jCiMy65mKaXNRFz=h310,//lh3.googleusercontent.com/i7wc5ISeX_8RJiy_G8aRKYPEWJFEioNOGrmFG6Q94_wXdOleTDNQSkBS1xLFaCIIw4…		Health & Fitness	1.3.1	0	https://play.google.com/store/apps/details?id=com.chaudhary21.sunny.a10kg10days_weightloss&hl=en&gl=gb	//lh3.googleusercontent.com/aFD9so-qbXOjzliNbImXXKqgOuwKTBUdqhrrqye0wV5ebN6JuV4LkMFbDZE4P9gQjeTx=w300	Tue Oct 18 2016 14:11:25 GMT+0200 (CEST)		TRUE	TRUE	FALSE	FALSE		FALSE
5806116c9597478d06255600	com.icu.ww.myapplication	CoolGuard Touch	COOLGUARD touch √§r ett koncept att flytta egenkontroller fr√•n datorn p√• kontoret ut i verksamheten. Ist√§llet f√∂r en HACCP ansvarig i k√∂ket kan alla se direkt p√• sk√§rmen vilka arbetsuppgifter som skall utf√∂ras n√§r och av vem. Ev. avvikelser blir snabbt uppm√§rksammade och √•tg√§rdade samtidig som alla i k√∂ket/verksamheten blir medvetna om vilka myndighets- och interna- krav som finns.Du…	1	5	//lh4.ggpht.com/2QQ5PSTWGC-qB0RwLjcXaZ1ffOfW5PAebnhOoP--B0Hq1LDKk_1Q6FlV-g1trwyfFiw=h310,//lh5.ggpht.com/swYf16bOVygt9zgFKB504ZaoSde_bn_OB_8kx-VU_41dxTq2gPgz_YWJ9BorzbaucO4=h310		Tools	1	0	https://play.google.com/store/apps/details?id=com.icu.ww.myapplication&hl=en&gl=gb	//lh3.ggpht.com/ahetUxA-iOAPk6Ow2sO6x5KNfOchnwxZuSiU2lchRZCuSVhEfbruOMeRgAZxAKalxA=w300	Tue Oct 18 2016 14:11:25 GMT+0200 (CEST)	http://www.coolguard.se	TRUE	FALSE		FALSE		FALSE
[truncated: 925 more rows]

## Sheet: iTunesAppSearch
appSearchId	appStoreId	name	description	userRatingCount	userRating	languages	supportedDevices	screenshotUrls	releaseDate	genre	minimumVersion	appVersion	price	installUrl	icon	createdAt	company	website	rating>2	rating>2ANDratingCount>9	isIntakeApp	rating>2ANDratingCount>9ANDIntakeApp	isEnglish	isAppSelection	appSelectionId
[truncated: 1,156 more rows]

## Sheet: Aggregators
name	website	partnerTools	hfsensors	hasTermsOfUse	termsOfUse	hasPrivacyPolicy	privacyPolicy	ownerShips	dataUsageVendor	collectsPersonalInformation	personalInformation	publicProfile	privacyPublicProfile	cookies	webBeacons	dataSharing	dataSharingAnybody	dataStorage	dataDeletion	usageAnalytics	isDataAccessible	accessType	dataFormat
[truncated: 12 more rows]

[truncated: 1 more sheets: Health & Fitness Sensors]
